# Supplementary material for: Diabetes self-management education interventions and self-management in low-resource settings; a mixed methods study
Source: PLoS One. 2023 Jul 14;18(7):e0286974. doi: 10.1371/journal.pone.0286974 (PMC10348576; doi:10.1371/journal.pone.0286974)
Supplement: S1 Data — (XLSX) [file pone.0286974.s018.xlsx]

## Sheet: Sheet1
s202	s203	s204	s205	s206	s207	s208	s209	s210___1	s210___2	s210___3	s210___4	s210___5	s210___6	s210___7	s210___8	s210___9	s211	s212	s213	s214	s215	s216	s217a	s217f	s218a	s306f	s219a	s219f	s220a	s220f	s221a	s221f	s222f	s223	s223x	s301	s30u	s302	s303	s304___1	s304___2	s304___3	s304___4	s304___5	s304___6	s305	s306	s307___1	s307___2
56	Female	Secondary or SHS	Married	Clerks, motor vehicle drivers ,mechanics ,tailors, butchers ,soldiers, policemen, small scale entrepreneurs	Ga/Adangbe	Ga/Adangbe	Christian	Checked	Checked	Unchecked	Unchecked	Unchecked	Unchecked	Unchecked	Unchecked	Unchecked	5	300	Yes	300	150	500	400	Monthly	12	3	12	Weekly	0	0	0	Not Applicable	0	Family shared house		8	1	Yes	Yes	0	Unchecked	Unchecked	Checked	Unchecked	Checked	2	No	Checked	Unchecked
66	Male	Secondary or SHS	Married	Apprentices, educated youth, unemployed ,full time house-wives	Akan	Akan	Muslim	Checked	Unchecked	Unchecked	Unchecked	Unchecked	Unchecked	Unchecked	Unchecked	Unchecked	2	0	Yes	150	-997	750	500	Monthly	62	3	6	Monthly	-997	0	60	Monthly	3	Rented compound house		36	2	Yes	Yes	1	Unchecked	Unchecked	Unchecked	Unchecked	Checked	2	No	Checked	Unchecked
62	Female	Middle or JHS	Married	Apprentices, educated youth, unemployed ,full time house-wives	Akan	Akan	Christian	Unchecked	Checked	Unchecked	Unchecked	Checked	Unchecked	Unchecked	Unchecked	Unchecked	5	500	Yes	150	40	200	55	Monthly	12	3	65	Monthly	30	3	50	Monthly	3	Self-owned flat/bungalow		10	2	No	No	0	Unchecked	Unchecked	Unchecked	Unchecked	Unchecked	0	No	Checked	Checked
27	Male	Tertiary or higher	Married	Apprentices, educated youth, unemployed ,full time house-wives	Akan	Akan	Christian	Unchecked	Unchecked	Checked	Unchecked	Unchecked	Unchecked	Unchecked	Unchecked	Unchecked	2	1400	No			400	300	Monthly	5	3	85	Monthly	25	3	10	Daily	1	Self-owned flat/bungalow		6	2	Yes	Yes	0	Unchecked	Unchecked	Unchecked	Checked	Unchecked	1	No	Unchecked	Checked
67	Male	Secondary or SHS	Married	Apprentices, educated youth, unemployed ,full time house-wives	Ga/Adangbe	Ga/Adangbe	Christian	Checked	Unchecked	Unchecked	Unchecked	Unchecked	Unchecked	Unchecked	Unchecked	Unchecked	2	0	Yes	1000	-997	400	67	Monthly	11	3	5	Monthly	-997	0	200	Monthly	3	Rented compound house		3	2	Yes	Yes	0	Unchecked	Unchecked	Unchecked	Unchecked	Checked	1	No	Checked	Unchecked
55	Female	Middle or JHS	Never married	Labourers and petty traders	Ewe	Ewe	Christian	Unchecked	Unchecked	Unchecked	Checked	Unchecked	Checked	Unchecked	Unchecked	Unchecked	5	300	No			998	35	Monthly	25	3	997	Not Applicable	1.5	1	997	Not Applicable	0	Self-owned flat/bungalow		15	2	Yes	Yes	1	Unchecked	Unchecked	Unchecked	Unchecked	Checked	3	Yes	Checked	Checked
38	Female	Secondary or SHS	Divorced	Labourers and petty traders	Other	Other	Christian	Unchecked	Unchecked	Unchecked	Checked	Unchecked	Checked	Unchecked	Unchecked	Unchecked	6	100	No			80	55	Monthly	6	3	6	Not Applicable	NA	0	25	Monthly	3	Family shared house		4	2	Yes	No	0	Unchecked	Unchecked	Unchecked	Unchecked	Unchecked	1	Yes	Checked	Unchecked
40	Female	Primary	Widowed	Labourers and petty traders	Akan	Akan	Christian	Unchecked	Checked	Unchecked	Unchecked	Unchecked	Unchecked	Unchecked	Unchecked	Unchecked	6	300	No			998	500	Monthly	998	0	998	Not Applicable	997	0	998	Weekly	2	Family shared house		1	1	Yes	Yes	0	Unchecked	Unchecked	Unchecked	Checked	Unchecked	1	Dont know/Not sure	Checked	Unchecked
51	Female	Middle or JHS	Married	Labourers and petty traders	Akan	Akan	Christian	Unchecked	Checked	Checked	Unchecked	Unchecked	Unchecked	Unchecked	Unchecked	Unchecked	5	200	No				300	Monthly	0	0	10	Weekly	0	0	0	Not Applicable	0	Squatting/perching		6	2	Yes	Yes	1	Checked	Unchecked	Unchecked	Unchecked	Unchecked	4	Yes	Checked	Unchecked
53	Male	Secondary or SHS	Married	Clerks, motor vehicle drivers ,mechanics ,tailors, butchers ,soldiers, policemen, small scale entrepreneurs	Akan	Akan	Christian	Checked	Checked	Unchecked	Checked	Unchecked	Unchecked	Unchecked	Unchecked	Unchecked	4	1000	No			450	300	Monthly	10	3	100	Monthly	20	3	5	Monthly	3	Family shared house		22	2	No	No	0	Unchecked	Unchecked	Unchecked	Unchecked	Unchecked	0	No	Checked	Checked
66	Female	Middle or JHS	Divorced	Apprentices, educated youth, unemployed ,full time house-wives	Ga/Adangbe	Ga/Adangbe	Christian	Unchecked	Unchecked	Unchecked	Checked	Checked	Unchecked	Unchecked	Unchecked	Unchecked	3	530	No			150	125	Monthly	12	3	65	Monthly	10	2	997	Not Applicable	0	Self-owned flat/bungalow		7	1	No	No	0	Unchecked	Unchecked	Unchecked	Unchecked	Unchecked	0	No	Checked	Checked
84	Female	Primary	Married	Labourers and petty traders	Akan	Akan	Christian	Checked	Checked	Unchecked	Unchecked	Unchecked	Unchecked	Unchecked	Unchecked	Unchecked	8	0	Yes	100	10	50	50	Monthly	0	3	12	Monthly	NA	0	50	Monthly	3	Self-owned flat/bungalow		10	2	Yes	Yes	0	Unchecked	Unchecked	Checked	Checked	Checked	3	No	Checked	Unchecked
31	Female	Secondary or SHS	Never married	Labourers and petty traders	Other	Other	Muslim	Unchecked	Unchecked	Checked	Unchecked	Unchecked	Unchecked	Unchecked	Unchecked	Unchecked	12	200	No			998	200	Monthly	998	3	150	Monthly	42	3	998	Weekly	2	Family shared house		8	2	Yes	Yes	0	Unchecked	Unchecked	Unchecked	Checked	Unchecked	3	Yes	Unchecked	Checked
74	Male	Middle or JHS	Married	Apprentices, educated youth, unemployed ,full time house-wives	Ga/Adangbe	Ga/Adangbe	Christian	Checked	Checked	Unchecked	Unchecked	Unchecked	Unchecked	Unchecked	Unchecked	Unchecked	12	200	No			1000	300	Monthly	100	3	80	Monthly	0	0	500	Monthly	3	Family shared house		1	2	Yes	Yes	0	Unchecked	Unchecked	Unchecked	Checked	Unchecked	1	No	Checked	Unchecked
52	Female	Middle or JHS	Divorced	Clerks, motor vehicle drivers ,mechanics ,tailors, butchers ,soldiers, policemen, small scale entrepreneurs	Akan	Akan	Christian	Unchecked	Checked	Unchecked	Unchecked	Checked	Unchecked	Unchecked	Unchecked	Unchecked	4		No			350	30	Monthly	12	3	12	Monthly	-997	0	300	Monthly	3	Rented compound house		1	2	No	No	0	Unchecked	Unchecked	Unchecked	Unchecked	Unchecked	0	No	Checked	Unchecked
31	Female	Tertiary or higher	Never married	Labourers and petty traders	Ga/Adangbe	Ga/Adangbe	Christian	Unchecked	Unchecked	Checked	Checked	Unchecked	Unchecked	Unchecked	Unchecked	Unchecked	4	500	No			997		Not Applicable	0	0	997	Not Applicable	997	0	997	Not Applicable	0	Self-owned flat/bungalow		0	2	No	No	0	Unchecked	Unchecked	Unchecked	Unchecked	Unchecked	0	No	Unchecked	Unchecked
35	Female	Secondary or SHS	Never married	Professionals without university degree e.g. armed forces officers, teachers, administrators, large scale farmers, entrepreneurs	Ewe	Ewe	Christian	Unchecked	Unchecked	Unchecked	Checked	Unchecked	Unchecked	Unchecked	Unchecked	Unchecked	5	200	No			998		Not Applicable	998	3	6	Monthly	997		998	Not Applicable	0	Rented flat/bungalow		4	1	No	Dont know/Not sure	0	Unchecked	Unchecked	Unchecked	Unchecked	Unchecked	0	Dont know/Not sure	Checked	Unchecked
59	Female	Vocational school	Divorced	Apprentices, educated youth, unemployed ,full time house-wives	Ga/Adangbe	Ga/Adangbe	Christian	Unchecked	Checked	Unchecked	Unchecked	Checked	Checked	Unchecked	Unchecked	Unchecked	6	0	Yes	700	100	350		Not Applicable	12	0	150	Monthly	NA	0	300	Monthly	3	Self-owned flat/bungalow		3	2	No	No	0	Unchecked	Unchecked	Unchecked	Unchecked	Unchecked	0	No	Checked	Unchecked
59	Female	Primary	Widowed	Apprentices, educated youth, unemployed ,full time house-wives	Ga/Adangbe	Ga/Adangbe	Christian	Unchecked	Checked	Unchecked	Unchecked	Unchecked	Checked	Unchecked	Unchecked	Unchecked	3	200	Yes	998	998	998	60	Monthly	12	3	998	Monthly	998	3	998	Not Applicable	0	Self-owned flat/bungalow		15	2	Yes	Yes	0	Unchecked	Unchecked	Unchecked	Unchecked	Checked	1	No	Checked	Checked
48	Female	None	Divorced	Apprentices, educated youth, unemployed ,full time house-wives	Other	Other	Muslim	Unchecked	Unchecked	Checked	Checked	Unchecked	Checked	Unchecked	Unchecked	Unchecked	27	0	Yes	-997	300	400	60	Monthly	26	3	80	Monthly	60	3	250	Monthly	2	Family shared house		7	2	Yes	Yes	0	Unchecked	Unchecked	Unchecked	Checked	Unchecked	1	No	Checked	Checked
40	Male	Secondary or SHS	Married	Professionals without university degree e.g. armed forces officers, teachers, administrators, large scale farmers, entrepreneurs	Ga/Adangbe	Ga/Adangbe	Christian	Checked	Checked	Checked	Unchecked	Unchecked	Checked	Unchecked	Unchecked	Unchecked	10	1400	Yes	700	500		210	Monthly	0	0	30	Monthly	0	0	0	Not Applicable	0	Family shared house		9	1	Yes	No	0	Unchecked	Unchecked	Unchecked	Unchecked	Unchecked	0	Yes	Checked	Unchecked
43	Male	Middle or JHS	Married	Labourers and petty traders	Other	Other	Muslim	Checked	Checked	Unchecked	Unchecked	Unchecked	Unchecked	Unchecked	Unchecked	Unchecked	3	10000	No			700	260	Monthly	998	3	998		997	0	998	Not Applicable	0	Rented compound house		4	1	No	No	0	Unchecked	Unchecked	Unchecked	Unchecked	Unchecked	0	No	Checked	Unchecked
70	Male	Tertiary or higher	Married	Professionals with university degrees such as doctors, lawyers, engineers.	Akan	Akan	Christian	Checked	Checked	Unchecked	Unchecked	Unchecked	Unchecked	Unchecked	Unchecked	Unchecked	3	1700	Yes	4500	-997	140		Not Applicable	6	3	6	Monthly	-997	0	130	Monthly	3	Self-owned flat/bungalow		11	2	No	No	0	Unchecked	Unchecked	Unchecked	Unchecked	Unchecked	0	No	Checked	Unchecked
65	Female	Middle or JHS	Divorced	Labourers and petty traders	Akan	Akan	Christian	Unchecked	Checked	Unchecked	Unchecked	Checked	Unchecked	Unchecked	Unchecked	Unchecked	6	200	No			-997		Not Applicable	-997	0	6	Monthly	-997	0	-997	Not Applicable	0	Self-owned flat/bungalow		4	2	No	No	0	Unchecked	Unchecked	Unchecked	Unchecked	Unchecked	0	No	Checked	Checked
68	Female	Primary	Divorced	Apprentices, educated youth, unemployed ,full time house-wives	Akan	Akan	Christian	Unchecked	Unchecked	Unchecked	Unchecked	Checked	Unchecked	Unchecked	Unchecked	Unchecked	3	0	No			300	300	Monthly	998	0	998	Not Applicable	998	0	998	Not Applicable	0	Family shared house		1	1	No	Dont know/Not sure	0	Unchecked	Unchecked	Unchecked	Unchecked	Unchecked	0	Dont know/Not sure	Checked	Unchecked
70	Female	Middle or JHS	Widowed	Apprentices, educated youth, unemployed ,full time house-wives	Ga/Adangbe	Ga/Adangbe	Christian	Unchecked	Checked	Unchecked	Unchecked	Unchecked	Checked	Unchecked	Unchecked	Unchecked	20	0	No			600	500	Monthly	0	3	5	Weekly		0		Not Applicable	0	Family shared house		2	2	Yes	Yes	1	Unchecked	Unchecked	Unchecked	Unchecked	Checked	2	Yes	Checked	Unchecked
54	Male	Secondary or SHS	Married	Apprentices, educated youth, unemployed ,full time house-wives	Akan	Akan	Christian	Checked	Checked	Unchecked	Unchecked	Unchecked	Unchecked	Unchecked	Unchecked	Unchecked	5	500	No			32	20	Not Applicable	12	3	21	Weekly	12	3	0	Not Applicable	0	Rented compound house		1	2	Yes	Yes	0	Checked	Unchecked	Unchecked	Unchecked	Unchecked	2	No	Checked	Checked
81	Male	Secondary or SHS	Married	Apprentices, educated youth, unemployed ,full time house-wives	Ewe	Ewe	Christian	Checked	Unchecked	Unchecked	Unchecked	Unchecked	Unchecked	Unchecked	Unchecked	Unchecked	2	1500	No			600		Not Applicable	6	3	997	Monthly	997	0	200	Monthly	3	Self-owned flat/bungalow		11	2	Yes	Yes	1	Unchecked	Unchecked	Unchecked	Unchecked	Unchecked	1	No	Checked	Unchecked
55	Male	Secondary or SHS	Widowed	Professionals without university degree e.g. armed forces officers, teachers, administrators, large scale farmers, entrepreneurs	Akan	Akan	Christian	Unchecked	Checked	Unchecked	Unchecked	Unchecked	Checked	Unchecked	Unchecked	Unchecked	4	2000	No			1500	100	Monthly	998	3	997	Not Applicable	997	0	998	Weekly	2	Self-owned flat/bungalow		1.5	1	Yes	Yes	0	Unchecked	Unchecked	Unchecked	Checked	Unchecked	1	Dont know/Not sure	Checked	Unchecked
64	Male	Secondary or SHS	Married	Professionals without university degree e.g. armed forces officers, teachers, administrators, large scale farmers, entrepreneurs	Akan	Akan	Christian	Unchecked	Checked	Checked	Checked	Unchecked	Unchecked	Checked	Unchecked	Unchecked	5	2000	No			5000	300	Monthly	1500	3	60			0		Not Applicable	0	Self-owned flat/bungalow		1	1	Yes	Yes	1	Unchecked	Unchecked	Unchecked	Unchecked	Checked	2	Yes	Checked	Unchecked
77	Female	None	Married	Labourers and petty traders	Ga/Adangbe	Ga/Adangbe	Christian	Unchecked	Checked	Checked	Unchecked	Unchecked	Unchecked	Unchecked	Unchecked	Unchecked	6	150	No			500	400	Monthly	998	0	998	Not Applicable	997	0	998	Not Applicable	0	Family shared house		2	2	No	Dont know/Not sure	0	Unchecked	Unchecked	Unchecked	Unchecked	Unchecked	0	No	Checked	Unchecked
62	Male	Tertiary or higher	Married	Professionals with university degrees such as doctors, lawyers, engineers.	Akan	Akan	Christian	Unchecked	Checked	Unchecked	Unchecked	Unchecked	Unchecked	Unchecked	Unchecked	Unchecked	3	1500	No			500	500	Monthly	0	0		Not Applicable	0	0		Not Applicable	0	Family shared house		23	2	Yes	Yes	0	Unchecked	Unchecked	Unchecked	Unchecked	Checked	1		Checked	Checked
55	Female	Secondary or SHS	Married	Labourers and petty traders	Akan	Akan	Christian	Checked	Checked	Unchecked	Unchecked	Unchecked	Unchecked	Unchecked	Unchecked	Unchecked	4	0	No			40		Not Applicable	997	0	997	Not Applicable	997	0	997	Monthly	3	Rented compound house		3	1	No	Dont know/Not sure	0	Unchecked	Unchecked	Unchecked	Unchecked	Unchecked	0	Dont know/Not sure	Unchecked	Unchecked
60	Female	Secondary or SHS	Divorced	Labourers and petty traders	Akan	Akan	Christian	Unchecked	Unchecked	Unchecked	Unchecked	Unchecked	Unchecked	Unchecked	Unchecked	Checked	1	600	No			320	320	Monthly	400	3	6	Monthly	30	2	NA	Not Applicable	0	Rented compound house		3	1	No	No	0	Unchecked	Unchecked	Unchecked	Unchecked	Unchecked	0	No	Checked	Checked
33	Male	Vocational school	Never married	Labourers and petty traders	Other	Other	Christian	Unchecked	Unchecked	Unchecked	Unchecked	Unchecked	Unchecked	Unchecked	Unchecked	Checked	1	200	No			997		Not Applicable	0	0	997	Not Applicable	997	0	997	Not Applicable	0	Rented compound house		0	2	No	Dont know/Not sure	0	Unchecked	Unchecked	Unchecked	Unchecked	Unchecked	0	Dont know/Not sure	Unchecked	Unchecked
70	Male	Vocational school	Married	Professionals without university degree e.g. armed forces officers, teachers, administrators, large scale farmers, entrepreneurs	Akan	Akan	Christian	Checked	Unchecked	Unchecked	Unchecked	Checked	Unchecked	Unchecked	Unchecked	Unchecked	3	500	No			300	300	Monthly	0	0		Not Applicable		0		Not Applicable	0	Family shared house		21	2	Yes	Yes	0	Checked	Unchecked	Unchecked	Unchecked	Unchecked	1	No	Checked	Unchecked
51	Female	Tertiary or higher	Married	Professionals without university degree e.g. armed forces officers, teachers, administrators, large scale farmers, entrepreneurs	Ewe	Ewe	Christian	Checked	Unchecked	Unchecked	Unchecked	Unchecked	Unchecked	Unchecked	Unchecked	Unchecked	2	1500	No			400	200	Monthly	998	0	120	Monthly	60	3	998	Weekly	2	Self-owned flat/bungalow		14	2	Yes	Yes	1	Unchecked	Unchecked	Unchecked	Checked	Unchecked	2	Yes	Unchecked	Checked
61	Female	Middle or JHS	Widowed	Labourers and petty traders	Akan	Akan	Christian	Unchecked	Unchecked	Unchecked	Unchecked	Unchecked	Unchecked	Unchecked	Unchecked	Checked	1	200	Yes	300	-997	150		Not Applicable	12	3	6	Monthly	-997	0	100	Monthly	3	Rented compound house		2	2	No	No	0	Unchecked	Unchecked	Unchecked	Unchecked	Unchecked	0	No	Checked	Unchecked
44	Male	Tertiary or higher	Married	Apprentices, educated youth, unemployed ,full time house-wives	Akan	Akan	Christian	Checked	Checked	Unchecked	Unchecked	Unchecked	Unchecked	Unchecked	Unchecked	Unchecked	6	NA	Yes	500	40	250	250	Monthly	350	3	40	Monthly	0	0	200	Weekly	1	Self-owned flat/bungalow		10	2	Yes	Yes	1	Unchecked	Unchecked	Unchecked	Checked	Checked	3	No	Checked	Unchecked
71	Female	Vocational school	Widowed	Apprentices, educated youth, unemployed ,full time house-wives	Akan	Akan	Christian	Unchecked	Checked	Unchecked	Unchecked	Unchecked	Unchecked	Unchecked	Unchecked	Unchecked	3	600	No			400	70	Monthly	12	3	70	Monthly	997	0	997	Not Applicable	0	Rented compound house		3	2	No	No	0	Unchecked	Unchecked	Unchecked	Unchecked	Unchecked	0	No	Checked	Unchecked
56	Female	Secondary or SHS	Widowed	Labourers and petty traders	Akan	Akan	Christian	Unchecked	Checked	Unchecked	Unchecked	Unchecked	Unchecked	Unchecked	Unchecked	Unchecked	3	8000	No			100	100	Monthly	998	3	998	Not Applicable	997	0	998	Not Applicable	0	Self-owned flat/bungalow		6	2	Yes	Dont know/Not sure	0	Unchecked	Unchecked	Unchecked	Unchecked	Unchecked	1	Dont know/Not sure	Checked	Unchecked
58	Female	Middle or JHS	Widowed	Labourers and petty traders	Akan	Akan	Christian	Unchecked	Checked	Unchecked	Unchecked	Checked	Unchecked	Unchecked	Unchecked	Unchecked	8	500	No			133	90		43	3		Not Applicable		0		Not Applicable	0	Self-owned flat/bungalow		2	1	No	No	0	Unchecked	Unchecked	Unchecked	Unchecked	Unchecked	0	Dont know/Not sure	Checked	Checked
45	Female	Middle or JHS	Divorced	Labourers and petty traders	Ewe	Ewe	Christian	Unchecked	Checked	Unchecked	Unchecked	Unchecked	Unchecked	Unchecked	Unchecked	Unchecked	3	300	Yes	100	-997	250	60	Monthly	12	3	6	Monthly	-997	0	-997	Not Applicable	0	Self-owned flat/bungalow		1	2	No	No	0	Unchecked	Unchecked	Unchecked	Unchecked	Unchecked	0	No	Checked	Unchecked
63	Male	Primary	Married	Labourers and petty traders	Ga/Adangbe	Ga/Adangbe	Christian	Unchecked	Checked	Unchecked	Unchecked	Unchecked	Unchecked	Unchecked	Unchecked	Unchecked	6	200	Yes	150	50	250	50	Monthly	100	3	5	Monthly	0	0	150	Monthly	3	Self-owned flat/bungalow		2	2	No	No	0	Unchecked	Unchecked	Unchecked	Unchecked	Unchecked	0	No	Checked	Unchecked
55	Male	Middle or JHS	Married	Clerks, motor vehicle drivers ,mechanics ,tailors, butchers ,soldiers, policemen, small scale entrepreneurs	Akan	Akan	Christian	Checked	Checked	Unchecked	Unchecked	Unchecked	Unchecked	Unchecked	Unchecked	Unchecked	5	1000	No			998	60	Monthly	50	3	997	Not Applicable	997	0	500	Monthly	3	Rented compound house		5	1	No	Dont know/Not sure	0	Unchecked	Unchecked	Unchecked	Unchecked	Unchecked	0	Dont know/Not sure	Checked	Unchecked
45	Male	Other	Married	Professionals without university degree e.g. armed forces officers, teachers, administrators, large scale farmers, entrepreneurs	Akan	Akan	Muslim	Checked	Unchecked	Checked	Unchecked	Unchecked	Unchecked	Unchecked	Unchecked	Unchecked	4	500	No			200	150	Monthly	997	0	150	Monthly	998	3	998	Not Applicable	0	Rented flat/bungalow		4	2	Yes	Yes	0	Unchecked	Unchecked	Unchecked	Checked	Checked	2	Yes	Checked	Unchecked
55	Female	Vocational school	Never married	Apprentices, educated youth, unemployed ,full time house-wives	Ga/Adangbe	Ga/Adangbe	Christian	Checked	Unchecked	Unchecked	Unchecked	Unchecked	Unchecked	Unchecked	Unchecked	Unchecked	1	150	Yes	280	100	120	90		0	0	30			0		Not Applicable	0	Rented compound house		6	1	Yes	Yes	0	Unchecked	Unchecked	Unchecked	Unchecked	Checked	1	Yes	Checked	Unchecked
53	Female	Middle or JHS	Married	Cooks, barbers, domestic staff, gas station attendants, goldsmiths ,small scale farmers	Ewe	Ewe	Christian	Checked	Checked	Unchecked	Unchecked	Unchecked	Unchecked	Unchecked	Unchecked	Unchecked	4	0	Yes	200	-997	27		Not Applicable	12	3	6	Monthly	-997	0	15	Monthly	3	Self-owned flat/bungalow		7	1	Yes	Yes	0	Checked	Unchecked	Unchecked	Checked	Unchecked	2	No	Checked	Checked
56	Female	Vocational school	Married	Clerks, motor vehicle drivers ,mechanics ,tailors, butchers ,soldiers, policemen, small scale entrepreneurs	Ewe	Ewe	Christian	Checked	Unchecked	Unchecked	Unchecked	Unchecked	Checked	Checked	Unchecked	Unchecked	7	500	Yes	200	150	300	200	Monthly	0	0	5	Monthly	80	3	185	Weekly	3	Rented flat/bungalow		3	2	Yes	Yes	0	Unchecked	Unchecked	Unchecked	Checked	Unchecked	1	No	Checked	Checked
46	Female	Secondary or SHS	Divorced	Labourers and petty traders	Akan	Akan	Christian	Unchecked	Checked	Unchecked	Unchecked	Checked	Unchecked	Unchecked	Unchecked	Unchecked	4	500	No			250	300	Monthly	997	0	50	Monthly	998	3	998	Daily	1	Self-owned flat/bungalow		12	2	Yes	Yes	1	Unchecked	Unchecked	Unchecked	Checked	Unchecked	2	Refused	Checked	Checked
44	Female	Middle or JHS	Widowed	Cooks, barbers, domestic staff, gas station attendants, goldsmiths ,small scale farmers	Ga/Adangbe	Ga/Adangbe	Christian	Unchecked	Checked	Unchecked	Unchecked	Unchecked	Unchecked	Unchecked	Unchecked	Unchecked	3	500	No			997		Not Applicable	0	0	997	Not Applicable	997	0	997	Not Applicable	0	Self-owned flat/bungalow		0	2	Yes	Yes	0	Unchecked	Unchecked	Unchecked	Checked	Unchecked	1	No	Unchecked	Unchecked
48	Male	Middle or JHS	Divorced	Cooks, barbers, domestic staff, gas station attendants, goldsmiths ,small scale farmers	Akan	Akan	Christian	Unchecked	Checked	Unchecked	Unchecked	Checked	Unchecked	Unchecked	Unchecked	Unchecked	6	1200	No			70	50	Monthly	0	3	5	Weekly		0		Not Applicable	0	Rented compound house		21	2	No	Dont know/Not sure	0	Unchecked	Unchecked	Unchecked	Unchecked	Unchecked		Dont know/Not sure	Checked	Unchecked
58	Female	Primary	Married	Labourers and petty traders	Ga/Adangbe	Ga/Adangbe	Christian	Unchecked	Checked	Unchecked	Unchecked	Unchecked	Unchecked	Unchecked	Unchecked	Unchecked	5	500	Yes	400	50	650	200	Monthly	50	3	10	Monthly	0	0	400	Not Applicable	0	Rented compound house		5	1	No	Dont know/Not sure	0	Unchecked	Unchecked	Unchecked	Unchecked	Unchecked	0	Dont know/Not sure	Checked	Unchecked
70	Female	Secondary or SHS	Widowed	Apprentices, educated youth, unemployed ,full time house-wives	Other	Other	Muslim	Unchecked	Checked	Unchecked	Checked	Unchecked	Unchecked	Unchecked	Unchecked	Unchecked	5	0	No			998		Not Applicable	997	0	998	Monthly	997	0	998	Not Applicable	0	Self-owned flat/bungalow		3	2	No	Dont know/Not sure	0	Unchecked	Unchecked	Unchecked	Unchecked	Unchecked	0	Dont know/Not sure	Checked	Unchecked
48	Male	Tertiary or higher	Married	Clerks, motor vehicle drivers ,mechanics ,tailors, butchers ,soldiers, policemen, small scale entrepreneurs	Ga/Adangbe	Ga/Adangbe	Christian	Checked	Checked	Unchecked	Unchecked	Unchecked	Unchecked	Unchecked	Unchecked	Unchecked	5	5000	No			1500	210	Monthly	998	3	150	Monthly	997	0	997	Not Applicable	0	Self-owned flat/bungalow		15	2	Yes	Yes	0	Unchecked	Unchecked	Unchecked	Checked	Checked	2	No	Checked	Unchecked
72	Female	Vocational school	Widowed	Apprentices, educated youth, unemployed ,full time house-wives	Ga/Adangbe	Ga/Adangbe	Christian	Unchecked	Checked	Unchecked	Unchecked	Checked	Checked	Unchecked	Unchecked	Unchecked	6	1000	Yes	500	-997	800	500	Monthly	6	3	6	Monthly	300	3	200	Monthly	3	Self-owned flat/bungalow		20	2	No	No	0	Unchecked	Unchecked	Unchecked	Unchecked	Unchecked	0	No	Checked	Checked
50	Male	Primary	Married	Labourers and petty traders	Other	Other	Muslim	Checked	Unchecked	Unchecked	Unchecked	Unchecked	Checked	Checked	Unchecked	Unchecked	10	500	No			250	200	Monthly	998	3	998	Not Applicable	997	0	998	Not Applicable	0	Family shared house		4	2	No	Dont know/Not sure	0	Unchecked	Unchecked	Unchecked	Unchecked	Unchecked	0	Dont know/Not sure	Checked	Unchecked
76	Female	Primary	Widowed	Apprentices, educated youth, unemployed ,full time house-wives	Akan	Akan	Christian	Unchecked	Checked	Unchecked	Unchecked	Checked	Unchecked	Unchecked	Unchecked	Unchecked	6	200	No			998	35	Monthly	12	3	997	Not Applicable	997	0	997	Not Applicable	0	Rented compound house		14	2	Yes	No	0	Unchecked	Unchecked	Unchecked	Unchecked	Unchecked	0	Yes	Checked	Unchecked
56	Female	Middle or JHS	Widowed	Clerks, motor vehicle drivers ,mechanics ,tailors, butchers ,soldiers, policemen, small scale entrepreneurs	Akan	Akan	Christian	Unchecked	Checked	Unchecked	Unchecked	Unchecked	Unchecked	Unchecked	Unchecked	Unchecked	5	1000	No				20	Monthly	0	0	5	Weekly		0		Not Applicable	0	Rented flat/bungalow		1	1	Yes	Yes	0	Unchecked	Unchecked	Unchecked	Unchecked	Checked	1	Yes	Checked	Unchecked
54	Female	Secondary or SHS	Widowed	Labourers and petty traders	Akan	Akan	Christian	Unchecked	Unchecked	Unchecked	Unchecked	Unchecked	Checked	Unchecked	Unchecked	Unchecked	1	250	No			60	50	Monthly	10	3	20	Weekly	NA	0	10	Weekly	2	Rented compound house		3	1	No	No	0	Unchecked	Unchecked	Unchecked	Unchecked	Unchecked	0	No	Checked	Unchecked
56	Male	Secondary or SHS	Widowed	Labourers and petty traders	Other	Other	Christian	Unchecked	Checked	Unchecked	Unchecked	Unchecked	Unchecked	Unchecked	Unchecked	Unchecked	4	0	No			998	250	Monthly	997	0	997	Not Applicable	998	0	998	Not Applicable	0	Rented compound house		10	2	No	Dont know/Not sure	0	Unchecked	Unchecked	Unchecked	Unchecked	Unchecked	0	No	Checked	Checked
57	Male	Middle or JHS	Divorced	Clerks, motor vehicle drivers ,mechanics ,tailors, butchers ,soldiers, policemen, small scale entrepreneurs	Ga/Adangbe	Ga/Adangbe	Christian	Unchecked	Unchecked	Unchecked	Unchecked	Unchecked	Unchecked	Unchecked	Unchecked	Checked	1	2000	No			50		Not Applicable	12	3	6	Monthly	21	3	-997	Not Applicable	3	Rented compound house		4	1	No	No	0	Unchecked	Unchecked	Unchecked	Unchecked	Unchecked	0	No	Checked	Checked
62	Female	Secondary or SHS	Widowed	Labourers and petty traders	Akan	Akan	Christian	Unchecked	Unchecked	Unchecked	Checked	Unchecked	Checked	Unchecked	Unchecked	Unchecked	3	6000	No			500	350	Not Applicable	998	0	997	Not Applicable	997	0	997	Daily	1	Rented flat/bungalow		3	2	No	Dont know/Not sure	0	Unchecked	Unchecked	Unchecked	Unchecked	Unchecked	0	Dont know/Not sure	Checked	Unchecked
62	Female	Primary	Married	Apprentices, educated youth, unemployed ,full time house-wives	Ga/Adangbe	Ga/Adangbe	Christian	Checked	Checked	Unchecked	Unchecked	Unchecked	Unchecked	Unchecked	Unchecked	Unchecked	3	900	No			500	400	Monthly	0	3	998	Not Applicable	997	0	997	Not Applicable	0	Rented compound house		5	2	No	No	0	Unchecked	Unchecked	Unchecked	Unchecked	Unchecked	0	No	Checked	Unchecked
75	Female	Tertiary or higher	Divorced	Apprentices, educated youth, unemployed ,full time house-wives	Ga/Adangbe	Ga/Adangbe	Christian	Unchecked	Unchecked	Unchecked	Unchecked	Unchecked	Unchecked	Checked	Unchecked	Unchecked	2	700	Yes	300	100	520	100	Monthly	10	3	200	Daily	NA	0	100	Weekly	2	Self-owned flat/bungalow		3	1	Yes	No	0	Unchecked	Unchecked	Unchecked	Unchecked	Unchecked	5	Yes	Checked	Unchecked
49	Female	Tertiary or higher	Married	Professionals with university degrees such as doctors, lawyers, engineers.	Ga/Adangbe	Ga/Adangbe	Christian	Checked	Checked	Unchecked	Unchecked	Unchecked	Unchecked	Unchecked	Unchecked	Unchecked	6	2500	No			250	200	Monthly	0	0	40	Monthly	0	0			0	Family shared house		5	2	Yes	Yes	0	Unchecked	Unchecked	Unchecked	Unchecked	Checked	1	Yes	Checked	Checked
44	Male	Middle or JHS	Divorced	Labourers and petty traders	Akan	Akan	Christian	Unchecked	Checked	Unchecked	Unchecked	Unchecked	Unchecked	Unchecked	Unchecked	Unchecked	2	750	No			998	350	Monthly	998	3	998	Monthly	100	3	998	Not Applicable	0	Rented compound house		4	2	No	No	0	Unchecked	Unchecked	Unchecked	Unchecked	Unchecked	0	Dont know/Not sure	Unchecked	Checked
60	Female	Vocational school	Widowed	Clerks, motor vehicle drivers ,mechanics ,tailors, butchers ,soldiers, policemen, small scale entrepreneurs	Ga/Adangbe	Ga/Adangbe	Christian	Unchecked	Checked	Unchecked	Unchecked	Unchecked	Unchecked	Unchecked	Unchecked	Unchecked	3	1130	No			500	200	Monthly	0	3	120	Monthly	150	3	997	Not Applicable	0	Self-owned flat/bungalow		17	2	Yes	Yes	0	Unchecked	Unchecked	Unchecked	Unchecked	Checked	1	No	Checked	Checked
74	Female	Primary	Widowed	Apprentices, educated youth, unemployed ,full time house-wives	Akan	Ga/Adangbe	Christian	Unchecked	Checked	Unchecked	Unchecked	Checked	Unchecked	Unchecked	Unchecked	Unchecked	10	700	Yes	-997	-997	370		Not Applicable	12	3	6	Monthly	-997	0	200	Monthly	3	Self-owned flat/bungalow		1	2	No	No	0	Unchecked	Unchecked	Unchecked	Unchecked	Unchecked	0	No	Checked	Unchecked
51	Male	Tertiary or higher	Married	Professionals with university degrees such as doctors, lawyers, engineers.	Akan	Akan	Christian	Checked	Checked	Unchecked	Unchecked	Unchecked	Unchecked	Unchecked	Unchecked	Unchecked	6	3000	No			300	100	Monthly	50	3	100		40	3		Not Applicable	0	Self-owned flat/bungalow		20	2	No	No	0	Unchecked	Unchecked	Unchecked	Unchecked	Unchecked	0	No	Checked	Checked
61	Female	Secondary or SHS	Divorced	Apprentices, educated youth, unemployed ,full time house-wives	Ga/Adangbe	Ga/Adangbe	Christian	Unchecked	Checked	Unchecked	Unchecked	Checked	Unchecked	Checked	Unchecked	Unchecked	6	NA	Yes	500	NA	200	160	Monthly	20	0	5	Monthly	NA	0	60	Not Applicable	2	Self-owned flat/bungalow		10	2	Yes	Yes	1	Unchecked	Unchecked	Unchecked	Checked	Unchecked	3	Yes	Checked	Unchecked
41	Female	Tertiary or higher	Never married	Professionals without university degree e.g. armed forces officers, teachers, administrators, large scale farmers, entrepreneurs	Akan	Akan	Muslim	Unchecked	Unchecked	Unchecked	Unchecked	Unchecked	Unchecked	Checked	Unchecked	Unchecked	2	2500	No			998		Not Applicable	997	0	100	Not Applicable	997	0	998	Not Applicable	0	Rented flat/bungalow		5	2	No	Yes	0	Unchecked	Unchecked	Unchecked	Checked	Checked	0	Dont know/Not sure	Checked	Unchecked
73	Male	Middle or JHS	Widowed	Apprentices, educated youth, unemployed ,full time house-wives	Ewe	Ewe	Christian	Unchecked	Checked	Unchecked	Unchecked	Unchecked	Unchecked	Unchecked	Unchecked	Unchecked	7	150	Yes	250	100	170	100	Monthly	70	3		Not Applicable		0		Not Applicable	0	Family shared house		2	1	No	No	0	Unchecked	Unchecked	Unchecked	Unchecked	Unchecked	0	No	Checked	Unchecked
43	Male	None	Married	Labourers and petty traders	Other	Ewe	Muslim	Unchecked	Unchecked	Unchecked	Unchecked	Unchecked	Checked	Unchecked	Unchecked	Unchecked	2	0	Yes	600	-997	140	10	Monthly	0	0	130	Monthly	0	0	-997	Not Applicable	0	Rented compound house		5	1	No	No	0	Unchecked	Unchecked	Unchecked	Unchecked	Unchecked	0	No	Checked	Unchecked
54	Female	Middle or JHS	Widowed	Cooks, barbers, domestic staff, gas station attendants, goldsmiths ,small scale farmers	Ga/Adangbe	Ga/Adangbe	Christian	Unchecked	Checked	Unchecked	Checked	Checked	Checked	Unchecked	Unchecked	Unchecked	12	1000	No			120	100	Monthly	0	0	5	Weekly	15	3		Not Applicable	0	Family shared house		5	2	Yes	No	0	Unchecked	Unchecked	Unchecked	Unchecked	Unchecked	0	Yes	Checked	Checked
54	Female	Middle or JHS	Married	Labourers and petty traders	Ga/Adangbe	Ga/Adangbe	Christian	Checked	Checked	Unchecked	Unchecked	Unchecked	Unchecked	Unchecked	Unchecked	Unchecked	6	300	No			998	100	Monthly	998	3	997	Not Applicable	997	0	997	Not Applicable	0	Rented compound house		5	2	Yes	Yes	0	Unchecked	Unchecked	Unchecked	Checked	Unchecked	1	Dont know/Not sure	Checked	Unchecked
53	Male	Tertiary or higher	Married	Professionals with university degrees such as doctors, lawyers, engineers.	Akan	Akan	Christian	Checked	Unchecked	Unchecked	Unchecked	Unchecked	Unchecked	Unchecked	Unchecked	Unchecked	2	5000	No			2000	200	Monthly	998	3	150	Monthly	997	0	997	Not Applicable	0	Others specify	Government flat	14	2	Yes	Yes	0	Unchecked	Unchecked	Unchecked	Unchecked	Checked	1	Yes	Checked	Unchecked
73	Female	Middle or JHS	Divorced	Apprentices, educated youth, unemployed ,full time house-wives	Akan	Akan	Christian	Unchecked	Unchecked	Unchecked	Unchecked	Checked	Unchecked	Unchecked	Unchecked	Unchecked	2	NA	Yes	500	NA	370	300	Monthly	70	3	NA	Not Applicable	NA	0	800	Monthly	3	Self-owned flat/bungalow		20	2	No	No	0	Unchecked	Unchecked	Unchecked	Unchecked	Unchecked	0	No	Checked	Unchecked
58	Female	Tertiary or higher	Married	Professionals with university degrees such as doctors, lawyers, engineers.	Ga/Adangbe	Ga/Adangbe	Christian	Checked	Checked	Unchecked	Unchecked	Unchecked	Checked	Unchecked	Unchecked	Unchecked	7	3000	No			-997		Not Applicable	-997	0	-997	Not Applicable	-997	0	-997	Not Applicable	0	Self-owned flat/bungalow		1	1	No	No	0	Unchecked	Unchecked	Unchecked	Unchecked	Unchecked	0	No	Unchecked	Unchecked
90	Male	None	Married	Apprentices, educated youth, unemployed ,full time house-wives	Ewe	Ewe	Christian	Unchecked	Checked	Unchecked	Unchecked	Checked	Unchecked	Unchecked	Unchecked	Unchecked	9	400	No			0		Not Applicable	997	0	997	Not Applicable	997	0	997	Not Applicable	0	Family shared house		30	2	Yes	Yes	0	Unchecked	Unchecked	Checked	Unchecked	Unchecked	1	No	Checked	Unchecked
71	Female	Other	Never married	Apprentices, educated youth, unemployed ,full time house-wives	Ewe	Ewe	Muslim	Unchecked	Checked	Unchecked	Unchecked	Unchecked	Checked	Unchecked	Unchecked	Unchecked	3	0	No			150	100	Monthly	0	0	50	Monthly		0		Not Applicable	0	Self-owned flat/bungalow		10	2	No	No	0	Unchecked	Unchecked	Unchecked	Unchecked	Unchecked	0	No	Checked	Unchecked
61	Female	Tertiary or higher	Divorced	Professionals with university degrees such as doctors, lawyers, engineers.	Akan	Akan	Christian	Unchecked	Checked	Unchecked	Unchecked	Unchecked	Checked	Unchecked	Unchecked	Unchecked	3	2300	No			226		Monthly	6	3	998	Not Applicable	997	0	226	Monthly	3	Rented flat/bungalow		6	2	Yes	Yes	1	Unchecked	Unchecked	Unchecked	Unchecked	Unchecked	1	Yes	Checked	Unchecked
41	Male	Secondary or SHS	Never married	Clerks, motor vehicle drivers ,mechanics ,tailors, butchers ,soldiers, policemen, small scale entrepreneurs	Ga/Adangbe	Ga/Adangbe	Christian	Unchecked	Unchecked	Unchecked	Unchecked	Unchecked	Unchecked	Unchecked	Unchecked	Checked	1	600	Yes	300	-997	60	50	Monthly	12	0	6	Monthly	6	3	-997	Not Applicable	0	Family shared house		10	2	No	No	0	Unchecked	Unchecked	Unchecked	Unchecked	Unchecked	0	No	Checked	Unchecked
51	Female	Middle or JHS	Divorced	Labourers and petty traders	Other	Other	Christian	Unchecked	Unchecked	Unchecked	Unchecked	Unchecked	Unchecked	Unchecked	Unchecked	Checked	1	500	No			600	60	Monthly	12	3	997	Not Applicable	70	3	997	Not Applicable	0	Rented compound house		7	1	Yes	Yes	0	Unchecked	Unchecked	Unchecked	Checked	Unchecked	1	Dont know/Not sure	Checked	Checked
51	Female	Primary	Widowed	Cooks, barbers, domestic staff, gas station attendants, goldsmiths ,small scale farmers	Akan	Akan	Christian	Unchecked	Checked	Unchecked	Unchecked	Unchecked	Unchecked	Unchecked	Unchecked	Unchecked	4	300	Yes	998	998	500	400	Monthly	997	0	997	Not Applicable	997	0	998	Not Applicable	0	Family shared house		1	2	No	Yes	0	Unchecked	Unchecked	Unchecked	Checked	Unchecked	1	Dont know/Not sure	Checked	Unchecked
48	Female	None	Divorced	Labourers and petty traders	Akan	Akan	Christian	Unchecked	Checked	Unchecked	Unchecked	Unchecked	Unchecked	Unchecked	Unchecked	Unchecked	4	400	No			70	60	Monthly	12	3	6	Monthly	-997	0	6	Monthly	3	Rented flat/bungalow		4	1	No	No	0	Unchecked	Unchecked	Unchecked	Unchecked	Unchecked	0	No	Checked	Unchecked
68	Female	Middle or JHS	Divorced	Apprentices, educated youth, unemployed ,full time house-wives	Akan	Akan	Christian	Unchecked	Checked	Unchecked	Unchecked	Unchecked	Unchecked	Unchecked	Unchecked	Unchecked	2	500	No			270	150		0	3	120	Monthly	6	3		Not Applicable	0	Rented flat/bungalow		3	2	No	No	0	Unchecked	Unchecked	Unchecked	Unchecked	Unchecked	0	Dont know/Not sure	Checked	Checked
84	Male	Vocational school	Divorced	Apprentices, educated youth, unemployed ,full time house-wives	Ga/Adangbe	Ga/Adangbe	Christian	Unchecked	Unchecked	Unchecked	Unchecked	Checked	Unchecked	Unchecked	Unchecked	Unchecked	6	500	No			150		Monthly	6	3	150	Monthly	0	0	997	Not Applicable	0	Family shared house		29	2	No	No	0	Unchecked	Unchecked	Unchecked	Unchecked	Unchecked	0	No	Checked	Unchecked
57	Female	Middle or JHS	Divorced	Apprentices, educated youth, unemployed ,full time house-wives	Akan	Akan	Christian	Unchecked	Unchecked	Unchecked	Unchecked	Unchecked	Unchecked	Unchecked	Unchecked	Checked	1	400	No			997	40	Monthly	12	3	997	Not Applicable	997	0	997	Not Applicable	0	Rented compound house		5	2	No	No	0	Unchecked	Unchecked	Unchecked	Unchecked	Unchecked	0	No	Checked	Unchecked
61	Female	Middle or JHS	Married	Clerks, motor vehicle drivers ,mechanics ,tailors, butchers ,soldiers, policemen, small scale entrepreneurs	Akan	Akan	Christian	Checked	Checked	Unchecked	Unchecked	Unchecked	Unchecked	Unchecked	Unchecked	Unchecked	3	50	No			-998		Not Applicable	-998	0		Not Applicable	-997	0	-998	Not Applicable	0	Rented compound house		10	2	Yes	Yes	1	Unchecked	Unchecked	Unchecked	Checked	Unchecked	2	Yes	Checked	Unchecked
63	Male	Vocational school	Married	Apprentices, educated youth, unemployed ,full time house-wives	Ga/Adangbe	Akan	Christian	Checked	Checked	Unchecked	Unchecked	Unchecked	Unchecked	Unchecked	Unchecked	Unchecked	4	200	No			0		Monthly	6	0	997	Not Applicable	997	0	998	Not Applicable	0	Rented flat/bungalow		6	2	Yes	No	0	Unchecked	Unchecked	Unchecked	Unchecked	Unchecked	1	Yes	Checked	Unchecked
71	Male	Secondary or SHS	Married	Professionals with university degrees such as doctors, lawyers, engineers.	Ga/Adangbe	Ga/Adangbe	Christian	Checked	Checked	Unchecked	Unchecked	Unchecked	Checked	Unchecked	Unchecked	Unchecked	5	1174	No			400	300	Monthly	0	0	100	Monthly		0		Not Applicable	0	Self-owned flat/bungalow		3	1	No	No	0	Unchecked	Unchecked	Unchecked	Unchecked	Unchecked	0	Yes	Checked	Unchecked
27	Male	Secondary or SHS	Married	Clerks, motor vehicle drivers ,mechanics ,tailors, butchers ,soldiers, policemen, small scale entrepreneurs	Akan	Akan	Christian	Unchecked	Unchecked	Unchecked	Unchecked	Unchecked	Unchecked	Unchecked	Unchecked	Checked	1	650	No			12		Not Applicable	12	0	12	Monthly	-997	0	-997	Not Applicable	0	Rented flat/bungalow		9	2	No	No	0	Unchecked	Unchecked	Unchecked	Unchecked	Unchecked	0	No	Checked	Checked
55	Male	Middle or JHS	Married	Professionals without university degree e.g. armed forces officers, teachers, administrators, large scale farmers, entrepreneurs	Akan	Akan	Christian	Checked	Checked	Unchecked	Unchecked	Unchecked	Unchecked	Unchecked	Unchecked	Unchecked	6	1000	No			600	200	Not Applicable	70	3	150	Monthly	997	0	997	Not Applicable	0	Self-owned flat/bungalow		2	2	Yes	Yes	0	Unchecked	Unchecked	Unchecked	Checked	Unchecked	1	No	Checked	Unchecked
46	Male	Primary	Married	Clerks, motor vehicle drivers ,mechanics ,tailors, butchers ,soldiers, policemen, small scale entrepreneurs	Akan	Akan	Muslim	Checked	Checked	Unchecked	Unchecked	Unchecked	Unchecked	Unchecked	Unchecked	Unchecked	4	50	Yes	600	150	0		Not Applicable	0	0	997	Not Applicable	997	0	997	Not Applicable	0	Rented compound house		6	1	Yes	Yes	1	Unchecked	Unchecked	Unchecked	Unchecked	Unchecked	1	No	Unchecked	Unchecked
51	Female	Secondary or SHS	Never married	Apprentices, educated youth, unemployed ,full time house-wives	Akan	Akan	Christian	Unchecked	Checked	Unchecked	Unchecked	Unchecked	Unchecked	Unchecked	Unchecked	Unchecked	4	0	No			600	224	Monthly	-997	0	40	Monthly	-997	0	240	Monthly	3	Rented flat/bungalow		2	1	Yes	Yes	0	Unchecked	Unchecked	Unchecked	Checked	Unchecked	1	Yes	Checked	Unchecked
64	Female	Middle or JHS	Married	Apprentices, educated youth, unemployed ,full time house-wives	Akan	Akan	Christian	Checked	Checked	Unchecked	Unchecked	Checked	Unchecked	Unchecked	Unchecked	Unchecked	4	800	No			250	150	Monthly	10	3	28	Monthly		0	200	Monthly	3	Family shared house		4	2	Yes	No	0	Unchecked	Unchecked	Unchecked	Unchecked	Unchecked		Dont know/Not sure	Checked	Unchecked
46	Female	Primary	Married	Clerks, motor vehicle drivers ,mechanics ,tailors, butchers ,soldiers, policemen, small scale entrepreneurs	Other	Other	Muslim	Checked	Unchecked	Unchecked	Unchecked	Unchecked	Unchecked	Unchecked	Unchecked	Unchecked	2	1000	No			12		Not Applicable	12	3	12	Monthly	-997	0	-997	Not Applicable	0	Self-owned flat/bungalow		2	1	No	No	0	Unchecked	Unchecked	Unchecked	Unchecked	Unchecked	0	Yes	Unchecked	Unchecked
59	Male	None	Married	Clerks, motor vehicle drivers ,mechanics ,tailors, butchers ,soldiers, policemen, small scale entrepreneurs	Ewe	Ewe	Muslim	Checked	Checked	Checked	Unchecked	Unchecked	Unchecked	Unchecked	Unchecked	Unchecked	8	600	No			500	490	Monthly	0	0	12	Monthly	6	3		Not Applicable	0	Self-owned flat/bungalow		23	2	Yes	Yes	1	Unchecked	Unchecked	Unchecked	Checked	Unchecked	3	No	Checked	Checked
50	Male	Secondary or SHS	Married	Clerks, motor vehicle drivers ,mechanics ,tailors, butchers ,soldiers, policemen, small scale entrepreneurs	Akan	Akan	Christian	Checked	Unchecked	Unchecked	Unchecked	Unchecked	Unchecked	Unchecked	Unchecked	Unchecked	2	2000	No			500	80	Monthly	998	3	997	Not Applicable	997	0	997	Not Applicable	0	Rented compound house		17	2	No	No	0	Unchecked	Unchecked	Unchecked	Unchecked	Unchecked	0	No	Checked	Unchecked
54	Female	Primary	Married	Clerks, motor vehicle drivers ,mechanics ,tailors, butchers ,soldiers, policemen, small scale entrepreneurs	Ga/Adangbe	Ga/Adangbe	Christian	Unchecked	Checked	Unchecked	Unchecked	Unchecked	Unchecked	Unchecked	Unchecked	Unchecked	2	2400	No			80		Monthly	10	3	10	Monthly	-997	0	70	Monthly	3	Self-owned flat/bungalow		7	2	Yes	Yes	1	Unchecked	Unchecked	Unchecked	Unchecked	Unchecked	3	Yes	Checked	Checked
45	Male	Middle or JHS	Married	Apprentices, educated youth, unemployed ,full time house-wives	Ga/Adangbe	Ga/Adangbe	Christian	Unchecked	Checked	Unchecked	Unchecked	Unchecked	Unchecked	Unchecked	Unchecked	Unchecked	3	800	No			550	460	Monthly	70	3	12	Monthly	-997	0	20	Not Applicable	3	Rented compound house		3	2	No	No	0	Unchecked	Unchecked	Unchecked	Unchecked	Unchecked	0	No	Checked	Unchecked
63	Female	Primary	Widowed	Apprentices, educated youth, unemployed ,full time house-wives	Ga/Adangbe	Ga/Adangbe	Christian	Unchecked	Checked	Checked	Unchecked	Unchecked	Unchecked	Unchecked	Unchecked	Unchecked	6	500	No			-998		Monthly	-998	3			-997	0	-997	Not Applicable	0	Family shared house		1	1	No	No	0	Unchecked	Unchecked	Unchecked	Unchecked	Unchecked	0	No	Checked	Unchecked
60	Male	Secondary or SHS	Married	Professionals without university degree e.g. armed forces officers, teachers, administrators, large scale farmers, entrepreneurs	Ga/Adangbe	Ga/Adangbe	Christian	Unchecked	Checked	Unchecked	Unchecked	Unchecked	Unchecked	Unchecked	Unchecked	Unchecked		1200	No			1900	100	Monthly	700	3		Not Applicable		0		Not Applicable	0	Family shared house		10	2	Yes	Yes	0	Unchecked	Unchecked	Unchecked	Checked	Checked		Yes	Checked	Checked
76	Female	None	Widowed	Apprentices, educated youth, unemployed ,full time house-wives	Ga/Adangbe	Ga/Adangbe	Christian	Unchecked	Checked	Unchecked	Unchecked	Unchecked	Checked	Unchecked	Unchecked	Unchecked	7	0	No			998		Monthly	998	0	998	Not Applicable	997	0	998	Not Applicable	0	Family shared house		2	2	Yes	Yes	0	Unchecked	Unchecked	Unchecked	Unchecked	Checked	5	Yes	Checked	Unchecked
47	Female	Secondary or SHS	Married	Labourers and petty traders	Akan	Akan	Christian	Checked	Checked	Unchecked	Unchecked	Unchecked	Unchecked	Unchecked	Unchecked	Unchecked	4		Yes	840	2000	300		Monthly	10	3	10	Monthly	NA	0	100	Monthly	3	Rented compound house		4	1	Yes	No	0	Unchecked	Unchecked	Unchecked	Unchecked	Unchecked	0	Yes	Checked	Unchecked
64	Male	Middle or JHS	Married	Professionals without university degree e.g. armed forces officers, teachers, administrators, large scale farmers, entrepreneurs	Akan	Akan	Christian	Checked	Unchecked	Unchecked	Unchecked	Unchecked	Unchecked	Unchecked	Unchecked	Unchecked	7	1200	No			500	200	Monthly	150	3	997	Not Applicable	997	0	997	Not Applicable	0	Self-owned flat/bungalow		10	2	Yes	Yes	0	Unchecked	Unchecked	Unchecked	Checked	Unchecked	1	Yes	Checked	Unchecked
52	Female	Middle or JHS	Widowed	Apprentices, educated youth, unemployed ,full time house-wives	Ga/Adangbe	Ga/Adangbe	Christian	Unchecked	Checked	Unchecked	Unchecked	Unchecked	Unchecked	Unchecked	Unchecked	Unchecked	3	200	No			150		Not Applicable	12	3	6	Monthly	12	3	6	Monthly	3	Self-owned flat/bungalow		4	2	Yes	Yes	1	Unchecked	Unchecked	Unchecked	Unchecked	Unchecked	1	Yes	Checked	Checked
81	Female	None	Widowed	Apprentices, educated youth, unemployed ,full time house-wives	Other	Other	Traditional	Unchecked	Checked	Unchecked	Unchecked	Unchecked	Unchecked	Unchecked	Unchecked	Unchecked	3	0	No			300	300	Not Applicable	998	0	12	Monthly	997	0	998	Not Applicable	0	Family shared house		12	2	No	No	0	Unchecked	Unchecked	Unchecked	Unchecked	Unchecked	0	Dont know/Not sure	Checked	Unchecked
52	Female	Secondary or SHS	Widowed	Apprentices, educated youth, unemployed ,full time house-wives	Akan	Akan	Christian	Unchecked	Checked	Unchecked	Unchecked	Unchecked	Unchecked	Unchecked	Unchecked	Unchecked	3	0	Yes	200	50	120	90	Monthly	20	3	10	Monthly	997	0	997	Not Applicable	0	Self-owned flat/bungalow		5	2	Yes	Yes	1	Unchecked	Unchecked	Unchecked	Unchecked	Unchecked	4	Dont know/Not sure	Checked	Unchecked
79	Female	Primary	Widowed	Apprentices, educated youth, unemployed ,full time house-wives	Ga/Adangbe	Ga/Adangbe	Christian	Unchecked	Checked	Unchecked	Unchecked	Unchecked	Unchecked	Unchecked	Unchecked	Unchecked	3	NA	Yes	500	100	NA		Not Applicable	6	3	NA	Not Applicable	NA	0	NA	Not Applicable	0	Self-owned flat/bungalow			NA	No	No	0	Unchecked	Unchecked	Unchecked	Unchecked	Unchecked	0	No	Unchecked	Unchecked
57	Male	Secondary or SHS	Married	Labourers and petty traders	Akan	Akan	Christian	Checked	Checked	Unchecked	Unchecked	Unchecked	Unchecked	Unchecked	Unchecked	Unchecked	4	800	No			998	30	Monthly	12	3	997	Not Applicable	997	0	997	Not Applicable	0	Rented compound house		8	2	Yes	Yes	0	Unchecked	Unchecked	Unchecked	Checked	Unchecked	1	No	Checked	Unchecked
60	Male	Tertiary or higher	Married	Apprentices, educated youth, unemployed ,full time house-wives	Ewe	Ewe	Christian	Checked	Checked	Unchecked	Unchecked	Checked	Unchecked	Unchecked	Unchecked	Unchecked	7	637	No			998	250	Not Applicable	998	0	998	Not Applicable	997	0	998	Not Applicable	0	Family shared house		35	2	Yes	Yes	0	Unchecked	Unchecked	Unchecked	Checked	Unchecked	1	No	Checked	Unchecked
81	Female	None	Widowed	Apprentices, educated youth, unemployed ,full time house-wives	Ga/Adangbe	Ga/Adangbe	Christian	Unchecked	Checked	Unchecked	Unchecked	Checked	Unchecked	Unchecked	Unchecked	Unchecked	9	100	No			160		Monthly	12	3	6	Monthly	-997	0	120	Monthly	3	Family shared house		2	1	No	No	0	Unchecked	Unchecked	Unchecked	Unchecked	Unchecked	0	No	Checked	Unchecked
62	Male	Tertiary or higher	Divorced	Professionals with university degrees such as doctors, lawyers, engineers.	Akan	Akan	Christian	Unchecked	Unchecked	Unchecked	Checked	Unchecked	Unchecked	Unchecked	Unchecked	Unchecked	8	0	Yes	400	100	100	100		0	0		Not Applicable		0		Not Applicable	0	Family shared house		16	2	No	No	0	Unchecked	Unchecked	Unchecked	Unchecked	Unchecked	0	No	Checked	Checked
58	Female	Primary	Married	Apprentices, educated youth, unemployed ,full time house-wives	Other	Other	Muslim	Checked	Checked	Unchecked	Unchecked	Checked	Unchecked	Unchecked	Unchecked	Unchecked	4	NA	Yes	400	50	250	50	Weekly	12	3	5	Monthly	44	2	100	Weekly	2	Family shared house		16	2	No	No	0	Unchecked	Unchecked	Unchecked	Unchecked	Unchecked	0	No	Unchecked	Checked
43	Female	Middle or JHS	Married	Apprentices, educated youth, unemployed ,full time house-wives	Akan	Akan	Christian	Checked	Checked	Unchecked	Unchecked	Unchecked	Unchecked	Unchecked	Unchecked	Unchecked	3	300	No			0	200	Not Applicable	997	0	997	Not Applicable	997	0	998	Not Applicable	0	Rented flat/bungalow		6	1	No	Dont know/Not sure	0	Unchecked	Unchecked	Unchecked	Unchecked	Unchecked	0	Dont know/Not sure	Unchecked	Unchecked
66	Female	Primary	Married	Apprentices, educated youth, unemployed ,full time house-wives	Ga/Adangbe	Ga/Adangbe	Christian	Checked	Checked	Unchecked	Unchecked	Checked	Unchecked	Unchecked	Unchecked	Unchecked	12	1200	No			120	50	Monthly	-998	0	50	Monthly	-997	0	-997	Not Applicable	0	Self-owned flat/bungalow		9	2	No	No	0	Unchecked	Unchecked	Unchecked	Unchecked	Unchecked	0	No	Checked	Unchecked
56	Female	Secondary or SHS	Divorced	Labourers and petty traders	Other	Other	Christian	Unchecked	Checked	Unchecked	Unchecked	Checked	Unchecked	Unchecked	Unchecked	Unchecked	4	200	Yes	60	60	50		Not Applicable	0		40	Monthly		0	10	Monthly	3	Self-owned flat/bungalow		6	2	No	No	0	Unchecked	Unchecked	Unchecked	Unchecked	Unchecked	0	Dont know/Not sure	Checked	Unchecked
78	Female	Secondary or SHS	Widowed	Apprentices, educated youth, unemployed ,full time house-wives	Ga/Adangbe	Ga/Adangbe	Christian	Unchecked	Checked	Unchecked	Unchecked	Unchecked	Unchecked	Unchecked	Unchecked	Unchecked	5	0	No			0		Not Applicable	997	0	997	Not Applicable	997	3	997	Not Applicable	0	Rented flat/bungalow		0	1	No	Dont know/Not sure	0	Unchecked	Unchecked	Unchecked	Unchecked	Unchecked	0	Refused	Unchecked	Unchecked
72	Female	Secondary or SHS	Widowed	Apprentices, educated youth, unemployed ,full time house-wives	Ga/Adangbe	Ga/Adangbe	Christian	Unchecked	Unchecked	Unchecked	Checked	Unchecked	Unchecked	Unchecked	Unchecked	Unchecked	2	500	No			998		Monthly	12	3	997	Not Applicable	997	0	997	Not Applicable	0	Self-owned flat/bungalow		2	1	No	No	0	Unchecked	Unchecked	Unchecked	Unchecked	Unchecked	0	No	Checked	Unchecked
60	Female	Middle or JHS	Married	Labourers and petty traders	Ga/Adangbe	Ga/Adangbe	Christian	Checked	Checked	Unchecked	Unchecked	Checked	Unchecked	Unchecked	Unchecked	Unchecked	8	500	Yes	200	150	200	150	Monthly	12	3	10	Monthly	100	3	100	Weekly	2	Family shared house		17	2	Yes	Yes	1	Unchecked	Unchecked	Unchecked	Unchecked	Unchecked	4	Yes	Checked	Checked
63	Female	Secondary or SHS	Divorced	Labourers and petty traders	Ga/Adangbe	Ga/Adangbe	Christian	Unchecked	Unchecked	Unchecked	Unchecked	Unchecked	Unchecked	Unchecked	Unchecked	Checked	1	100	No			998	60	Not Applicable	998	0	998	Not Applicable	997	0	997	Not Applicable	0	Rented flat/bungalow		6	2	No	Yes	0	Unchecked	Checked	Unchecked	Checked	Unchecked	2	Yes	Checked	Unchecked
54	Female	Secondary or SHS	Married	Cooks, barbers, domestic staff, gas station attendants, goldsmiths ,small scale farmers	Ewe	Ewe	Christian	Checked	Checked	Unchecked	Unchecked	Unchecked	Checked	Unchecked	Unchecked	Unchecked	7	500	No			998	100	Monthly	80	3	998	Monthly	997	0	997	Not Applicable	0	Self-owned flat/bungalow		8	2	Yes	Yes	0	Unchecked	Unchecked	Unchecked	Checked	Checked	2	No	Checked	Unchecked
60	Male	Secondary or SHS	Married	Professionals without university degree e.g. armed forces officers, teachers, administrators, large scale farmers, entrepreneurs	Ga/Adangbe	Ga/Adangbe	Christian	Checked	Unchecked	Unchecked	Unchecked	Unchecked	Unchecked	Unchecked	Unchecked	Unchecked	2	200	No			20		Not Applicable	6	3	6	Monthly	-997	0	-997	Not Applicable	0	Self-owned flat/bungalow		9	2	Yes	Yes	0	Unchecked	Unchecked	Unchecked	Checked	Unchecked	1	No	Checked	Unchecked
60	Female	Secondary or SHS	Divorced	Apprentices, educated youth, unemployed ,full time house-wives	Akan	Akan	Christian	Unchecked	Unchecked	Unchecked	Unchecked	Unchecked	Unchecked	Checked	Unchecked	Checked	1	NA	Yes	500	NA	400	100	Monthly	20	3	20	Monthly	NA	0	100	Monthly	3	Rented flat/bungalow		13	2	No	No	0	Unchecked	Unchecked	Unchecked	Unchecked	Unchecked	0	Yes	Checked	Unchecked
64	Female	Middle or JHS	Married	Apprentices, educated youth, unemployed ,full time house-wives	Ga/Adangbe	Ga/Adangbe	Christian	Checked	Checked	Unchecked	Unchecked	Unchecked	Unchecked	Unchecked	Unchecked	Unchecked	3	1000	Yes	700	450	330	50	Monthly	0	0	260	Monthly		0	20	Monthly	3	Family shared house		5	2	Yes	No	0	Unchecked	Unchecked	Unchecked	Unchecked	Unchecked	0	Yes	Checked	Unchecked
59	Female	Secondary or SHS	Married	Apprentices, educated youth, unemployed ,full time house-wives	Akan	Akan	Christian	Checked	Unchecked	Unchecked	Unchecked	Checked	Checked	Unchecked	Unchecked	Unchecked	8	300	No			200	70	Monthly	998	0	100	Monthly	997	0	998	Not Applicable	0	Family shared house		30	2	Yes	Yes	0	Checked	Unchecked	Unchecked	Checked	Unchecked	2	Yes	Checked	Unchecked
62	Female	Tertiary or higher	Married	Professionals without university degree e.g. armed forces officers, teachers, administrators, large scale farmers, entrepreneurs	Ga/Adangbe	Ga/Adangbe	Christian	Checked	Checked	Unchecked	Unchecked	Unchecked	Unchecked	Unchecked	Unchecked	Unchecked	4	1200	No			300	25	Monthly	150	3	998	Monthly	997	0	997	Not Applicable	0	Self-owned flat/bungalow		8	2	Yes	Yes	1	Unchecked	Unchecked	Unchecked	Unchecked	Unchecked	2	Yes	Checked	Unchecked
55	Male	Tertiary or higher	Divorced	Professionals without university degree e.g. armed forces officers, teachers, administrators, large scale farmers, entrepreneurs	Ga/Adangbe	Ga/Adangbe	Christian	Unchecked	Unchecked	Unchecked	Unchecked	Unchecked	Unchecked	Unchecked	Unchecked	Checked	1	800	No			12		Not Applicable	12	3	6	Monthly	-997	0	6	Monthly	3	Family shared house		3	1	Yes	Yes	1	Unchecked	Unchecked	Unchecked	Unchecked	Checked	1	No	Checked	Unchecked
52	Female	Primary	Married	Labourers and petty traders	Other	Other	Muslim	Checked	Checked	Unchecked	Unchecked	Unchecked	Unchecked	Unchecked	Unchecked	Unchecked	6	2800	Yes	1000	700	560	30	Monthly	12	3	160	Monthly	NA	NA	440	Not Applicable	0	Family shared house		4	2	No	No	0	Unchecked	Unchecked	Unchecked	Unchecked	Unchecked	0	Yes	Checked	Unchecked
58	Male	Secondary or SHS	Married	Clerks, motor vehicle drivers ,mechanics ,tailors, butchers ,soldiers, policemen, small scale entrepreneurs	Ewe	Ewe	Christian	Checked	Checked	Unchecked	Unchecked	Unchecked	Checked	Unchecked	Unchecked	Unchecked	8	200	No			20	20	Monthly	998	0	998	Not Applicable	997	0	998	Not Applicable	0	Rented flat/bungalow		1	2	Yes	Yes	0	Unchecked	Unchecked	Unchecked	Unchecked	Checked	2	Dont know/Not sure	Checked	Unchecked
68	Male	Middle or JHS	Divorced	Apprentices, educated youth, unemployed ,full time house-wives	Akan	Akan	Christian	Unchecked	Checked	Unchecked	Unchecked	Unchecked	Unchecked	Unchecked	Unchecked	Unchecked	2	300	No			140	100	Monthly	0	3	40	Daily		0		Not Applicable	0	Self-owned flat/bungalow		15	2	Yes	No	0	Unchecked	Unchecked	Unchecked	Unchecked	Unchecked	0	Yes	Checked	Unchecked
57	Female	Primary	Married	Labourers and petty traders	Akan	Akan	Christian	Checked	Checked	Unchecked	Unchecked	Unchecked	Unchecked	Unchecked	Unchecked	Unchecked	6	300	No			998		Monthly	5	3	150	Monthly	75	3	997	Not Applicable	0	Self-owned flat/bungalow		5	1	Yes	Yes	1	Unchecked	Unchecked	Unchecked	Unchecked	Unchecked	1	No	Checked	Checked
46	Female	Primary	Living together	Clerks, motor vehicle drivers ,mechanics ,tailors, butchers ,soldiers, policemen, small scale entrepreneurs	Ga/Adangbe	Ga/Adangbe	Christian	Unchecked	Checked	Checked	Unchecked	Unchecked	Checked	Unchecked	Unchecked	Unchecked	3	100				12		Not Applicable	6	3	6	Monthly	-997	0	-997	Not Applicable	0	Family shared house		3	1	No	No	0	Unchecked	Unchecked	Unchecked	Unchecked	Unchecked	0	No	Checked	Unchecked
83	Female	None	Widowed	Labourers and petty traders	Ga/Adangbe	Ga/Adangbe	Christian	Unchecked	Unchecked	Unchecked	Unchecked	Checked	Unchecked	Unchecked	Unchecked	Unchecked	6	550	Yes	400	100	300	240	Monthly	12	3	6	Monthly	NA	0	150	Weekly	2	Family shared house		2	2	Yes	No	0	Unchecked	Unchecked	Unchecked	Unchecked	Unchecked	0	Yes	Checked	Unchecked
55	Female	Secondary or SHS	Widowed	Labourers and petty traders	Ewe	Ewe	Christian	Unchecked	Checked	Unchecked	Checked	Unchecked	Checked	Unchecked	Unchecked	Unchecked	10	0	No			12		Not Applicable	997	0	12	Monthly	20	3	997	Not Applicable	0	Family shared house		3	2	Yes	Yes	1	Unchecked	Unchecked	Unchecked	Unchecked	Unchecked	1	Dont know/Not sure	Checked	Unchecked
41	Female	Middle or JHS	Married	Clerks, motor vehicle drivers ,mechanics ,tailors, butchers ,soldiers, policemen, small scale entrepreneurs	Akan	Akan	Christian	Checked	Checked	Unchecked	Checked	Unchecked	Unchecked	Unchecked	Unchecked	Unchecked	6	200	No			6		Not Applicable	0	0	6	Weekly		0		Not Applicable	0	Rented compound house		5	2	Yes	No	0	Unchecked	Unchecked	Unchecked	Unchecked	Unchecked	0	Yes	Checked	Unchecked
59	Female	Secondary or SHS	Divorced	Clerks, motor vehicle drivers ,mechanics ,tailors, butchers ,soldiers, policemen, small scale entrepreneurs	Akan	Akan	Christian	Unchecked	Checked	Unchecked	Unchecked	Unchecked	Unchecked	Unchecked	Unchecked	Unchecked	3	2000	No			100	50	Monthly	12	3	6	Monthly	14	3	-997	Not Applicable	0	Rented compound house		1	1	No	Yes	1	Unchecked	Unchecked	Unchecked	Checked	Unchecked	2	No	Checked	Checked
45	Male	Secondary or SHS	Married	Clerks, motor vehicle drivers ,mechanics ,tailors, butchers ,soldiers, policemen, small scale entrepreneurs	Akan	Akan	Christian	Unchecked	Unchecked	Unchecked	Unchecked	Unchecked	Unchecked	Unchecked	Unchecked	Checked	1	200	No			997		Not Applicable	997	0	997	Not Applicable	997	0	997	Not Applicable	0	Rented compound house		2	1	No	Dont know/Not sure	0	Unchecked	Unchecked	Unchecked	Unchecked	Unchecked	0	Dont know/Not sure	Unchecked	Unchecked
82	Female	Primary	Married	Apprentices, educated youth, unemployed ,full time house-wives	Ga/Adangbe	Ga/Adangbe	Christian	Unchecked	Checked	Unchecked	Unchecked	Checked	Unchecked	Unchecked	Unchecked	Unchecked	6	NA	Yes	1100	NA	850	500	Monthly	12	3	150	Monthly	40	2	200	Weekly	2	Family shared house		4	2	Yes	Yes	0	Unchecked	Checked	Unchecked	Unchecked	Unchecked	1	Yes	Checked	Checked
68	Female	Vocational school	Married	Apprentices, educated youth, unemployed ,full time house-wives	Akan	Akan	Muslim	Checked	Checked	Unchecked	Unchecked	Checked	Unchecked	Unchecked	Unchecked	Unchecked	4	0	No			998	100	Not Applicable	997	0	998	Not Applicable	997	0	997	Not Applicable	0	Rented flat/bungalow		15	2	Yes	Yes	1	Unchecked	Unchecked	Unchecked	Checked	Unchecked	2	Dont know/Not sure	Checked	Unchecked
40	Female	Tertiary or higher	Divorced	Professionals with university degrees such as doctors, lawyers, engineers.	Ewe	Ewe	Christian	Unchecked	Checked	Unchecked	Unchecked	Unchecked	Unchecked	Unchecked	Unchecked	Unchecked	4	1500	No			300		Not Applicable	0	0	300	Monthly		0	250	Not Applicable	0	Rented compound house		4	1	Yes	Yes	0	Unchecked	Unchecked	Unchecked	Checked	Unchecked	1	Yes	Checked	Unchecked
53	Female	None	Married	Apprentices, educated youth, unemployed ,full time house-wives	Other	Other	Muslim	Checked	Checked	Unchecked	Unchecked	Unchecked	Unchecked	Unchecked	Unchecked	Unchecked	5	300	No			998		Monthly	12	3	997	Not Applicable	75	3	997	Not Applicable	0	Self-owned flat/bungalow		2	2	Yes	No	0	Unchecked	Unchecked	Unchecked	Unchecked	Unchecked	0	No	Checked	Checked
51	Female	Primary	Widowed	Apprentices, educated youth, unemployed ,full time house-wives	Akan	Akan	Christian	Unchecked	Checked	Checked	Unchecked	Unchecked	Unchecked	Unchecked	Unchecked	Unchecked	3	0	No			-998		Not Applicable	-998	0		Not Applicable	-997	0	-997	Not Applicable	0	Rented compound house		3	1	Yes	No	0	Unchecked	Unchecked	Unchecked	Unchecked	Unchecked	0	Yes	Checked	Unchecked
49	Male	Tertiary or higher	Married	Clerks, motor vehicle drivers ,mechanics ,tailors, butchers ,soldiers, policemen, small scale entrepreneurs	Other	Other	Christian	Checked	Checked	Unchecked	Unchecked	Unchecked	Unchecked	Unchecked	Unchecked	Unchecked	8	1500	Yes	500	214	300	250	Monthly	15	3	UNK	Monthly	NA	0	50	Not Applicable	0	Rented flat/bungalow		3	2	No	Dont know/Not sure	0	Unchecked	Unchecked	Unchecked	Unchecked	Unchecked	0	Dont know/Not sure	Checked	Unchecked
68	Female	Vocational school	Married	Apprentices, educated youth, unemployed ,full time house-wives	Ga/Adangbe	Ga/Adangbe	Christian	Unchecked	Checked	Unchecked	Unchecked	Unchecked	Unchecked	Unchecked	Unchecked	Unchecked	5	200	No			998		Not Applicable	997	0	997	Not Applicable	997	0	998	Not Applicable	0	Family shared house		15	2	Yes	Dont know/Not sure	0	Unchecked	Unchecked	Unchecked	Unchecked	Unchecked	3	Refused	Checked	Unchecked
52	Female	Middle or JHS	Married	Clerks, motor vehicle drivers ,mechanics ,tailors, butchers ,soldiers, policemen, small scale entrepreneurs	Ga/Adangbe	Ga/Adangbe	Christian	Checked	Unchecked	Unchecked	Unchecked	Unchecked	Unchecked	Unchecked	Unchecked	Unchecked	2	150	Yes	200	90	180	100	Monthly		0	18	Weekly	60	3		Not Applicable	0	Family shared house		5	2	Yes	Yes	0	Unchecked	Unchecked	Unchecked	Checked	Unchecked	1	No	Checked	Checked
45	Female	Tertiary or higher	Married	Clerks, motor vehicle drivers ,mechanics ,tailors, butchers ,soldiers, policemen, small scale entrepreneurs	Ga/Adangbe	Ga/Adangbe	Christian	Checked	Checked	Unchecked	Unchecked	Unchecked	Unchecked	Unchecked	Unchecked	Unchecked	6	1200	No			-997		Not Applicable	-997	0		Not Applicable	-997	0	-997	Not Applicable	0	Rented compound house		2	1	Yes	Yes	0	Unchecked	Unchecked	Unchecked	Unchecked	Checked	1	No	Unchecked	Unchecked
46	Male	Tertiary or higher	Married	Professionals with university degrees such as doctors, lawyers, engineers.	Akan	Akan	Christian	Checked	Checked	Unchecked	Unchecked	Unchecked	Unchecked	Unchecked	Unchecked	Unchecked	3	2700	No			500	200	Monthly	0	0	130	Monthly	50	3	120	Monthly	3	Rented flat/bungalow		4	2	Yes	No	0	Unchecked	Unchecked	Unchecked	Unchecked	Unchecked	0	Yes	Checked	Checked
64	Female	Middle or JHS	Widowed	Apprentices, educated youth, unemployed ,full time house-wives	Akan	Akan	Christian	Unchecked	Checked	Unchecked	Unchecked	Unchecked	Unchecked	Unchecked	Unchecked	Unchecked	2	0	No			-998		Not Applicable	-998	0		Not Applicable	-998	0	-997	Not Applicable	0	Rented compound house		10	2	Yes	Yes	0	Checked	Unchecked	Unchecked	Unchecked	Unchecked	1	No	Checked	Checked
57	Male	Secondary or SHS	Widowed	Apprentices, educated youth, unemployed ,full time house-wives	Ga/Adangbe	Ewe	Christian	Unchecked	Checked	Unchecked	Unchecked	Unchecked	Unchecked	Unchecked	Unchecked	Unchecked	2	0	No			998		Not Applicable	998	0	10	Monthly	997	0	998	Not Applicable	0	Family shared house		1	1	Yes	Dont know/Not sure	0	Unchecked	Unchecked	Unchecked	Unchecked	Unchecked	5	Yes	Checked	Unchecked
79	Female	Vocational school	Married	Apprentices, educated youth, unemployed ,full time house-wives	Akan	Akan	Christian	Checked	Checked	Unchecked	Unchecked	Checked	Unchecked	Unchecked	Unchecked	Unchecked	5	NA	Yes	600	NA	150	100	Monthly	12	3	NA	Not Applicable	NA	0	100	Monthly	3	Rented flat/bungalow		21	2	Yes	Yes	0	Checked	Unchecked	Unchecked	Unchecked	Unchecked	1	Yes	Checked	Unchecked
60	Female	Primary	Married	Labourers and petty traders	Ga/Adangbe	Ga/Adangbe	Christian	Unchecked	Checked	Unchecked	Unchecked	Unchecked	Unchecked	Unchecked	Unchecked	Unchecked	5	200	No			100	50	Monthly	998	3	997	Not Applicable	997	0	997	Not Applicable	0	Rented compound house		5	2	No	No	0	Unchecked	Unchecked	Unchecked	Unchecked	Unchecked	0	No	Checked	Unchecked
67	Female	None	Widowed	Apprentices, educated youth, unemployed ,full time house-wives	Ga/Adangbe	Ga/Adangbe	Christian	Unchecked	Checked	Unchecked	Unchecked	Checked	Unchecked	Unchecked	Unchecked	Unchecked	4	0	No			-998		Not Applicable	-998	0		Not Applicable	-998	0	-998	Not Applicable	0	Rented compound house		8	2	Yes	Yes	0	Unchecked	Checked	Unchecked	Unchecked	Unchecked	1	No	Checked	Unchecked
45	Male	Secondary or SHS	Never married	Clerks, motor vehicle drivers ,mechanics ,tailors, butchers ,soldiers, policemen, small scale entrepreneurs	Ga/Adangbe	Ga/Adangbe	Christian	Unchecked	Unchecked	Unchecked	Checked	Unchecked	Unchecked	Unchecked	Unchecked	Unchecked	2	950	No			200	150	Monthly	0	0	5	Monthly	30	3		Not Applicable	0	Family shared house		8	2	Yes	Yes	0	Checked	Unchecked	Unchecked	Unchecked	Checked	2	Dont know/Not sure	Checked	Checked
78	Female	Middle or JHS	Widowed	Apprentices, educated youth, unemployed ,full time house-wives	Ga/Adangbe	Ga/Adangbe	Christian	Unchecked	Checked	Unchecked	Unchecked	Checked	Unchecked	Unchecked	Unchecked	Unchecked	6	200	No			998	30	Monthly	998	3	997	Not Applicable	997	0	997	Not Applicable	0	Rented compound house		2	2	Yes	Yes	0	Unchecked	Unchecked	Unchecked	Unchecked	Checked	1	Yes	Checked	Unchecked
67	Female	Middle or JHS	Married	Apprentices, educated youth, unemployed ,full time house-wives	Ga/Adangbe	Ga/Adangbe	Christian	Checked	Checked	Unchecked	Unchecked	Unchecked	Unchecked	Unchecked	Unchecked	Unchecked	7	NA	No			997		Not Applicable	997	0	997	Not Applicable	997	0	997	Not Applicable	0	Family shared house		5	2	Yes	Yes	0	Unchecked	Unchecked	Unchecked	Unchecked	Checked	1	No	Checked	Unchecked
55	Male	Secondary or SHS	Divorced	Clerks, motor vehicle drivers ,mechanics ,tailors, butchers ,soldiers, policemen, small scale entrepreneurs	Akan	Akan	Christian	Unchecked	Unchecked	Unchecked	Unchecked	Unchecked	Checked	Unchecked	Unchecked	Unchecked	4	1000	Yes	-998	-998	-998		Not Applicable	-988	0		Not Applicable	-998	0	-998	Not Applicable	0	Self-owned flat/bungalow		14	2	Yes	No	0	Unchecked	Unchecked	Unchecked	Unchecked	Unchecked	0	Yes	Checked	Unchecked
56	Female	Secondary or SHS	Married	Professionals without university degree e.g. armed forces officers, teachers, administrators, large scale farmers, entrepreneurs	Akan	Akan	Christian	Checked	Checked	Unchecked	Unchecked	Unchecked	Unchecked	Unchecked	Unchecked	Unchecked	5	500	No			100	50	Monthly	6	3	997	Not Applicable	997	0	50	Monthly	3	Self-owned flat/bungalow		4	2	Yes	Yes	0	Unchecked	Unchecked	Unchecked	Checked	Unchecked	1	Dont know/Not sure	Checked	Unchecked
59	Female	Secondary or SHS	Divorced	Clerks, motor vehicle drivers ,mechanics ,tailors, butchers ,soldiers, policemen, small scale entrepreneurs	Akan	Akan	Christian	Unchecked	Checked	Unchecked	Unchecked	Unchecked	Unchecked	Unchecked	Unchecked	Unchecked	2	2000	No			106	100	Monthly	6	3	150	Monthly	997	0	998	Not Applicable	0	Family shared house		4	2	No	No	0	Unchecked	Unchecked	Unchecked	Unchecked	Unchecked	0	Yes	Checked	Unchecked
54	Female	Tertiary or higher	Divorced	Cooks, barbers, domestic staff, gas station attendants, goldsmiths ,small scale farmers	Akan	Akan	Christian	Unchecked	Checked	Unchecked	Unchecked	Unchecked	Unchecked	Unchecked	Unchecked	Unchecked	5	1400	No			15		Not Applicable	6	3	997	Not Applicable	997	0	997	Not Applicable	0	Rented flat/bungalow		2	2	Yes	Yes	0	Unchecked	Unchecked	Unchecked	Unchecked	Checked	1	No	Checked	Unchecked
61	Female	Middle or JHS	Divorced	Apprentices, educated youth, unemployed ,full time house-wives	Ga/Adangbe	Ga/Adangbe	Christian	Unchecked	Checked	Checked	Unchecked	Checked	Checked	Unchecked	Unchecked	Unchecked	5	300	No			62	80	Monthly	12	3	997	Not Applicable	997	0	997	Not Applicable	0	Family shared house		7	2	Yes	Yes	0	Unchecked	Unchecked	Unchecked	Checked	Unchecked	1	No	Checked	Checked
59	Male	Middle or JHS	Married	Apprentices, educated youth, unemployed ,full time house-wives	Akan	Akan	Christian	Checked	Checked	Unchecked	Unchecked	Unchecked	Unchecked	Unchecked	Unchecked	Unchecked	7	0	Yes	-997	150	-998		Not Applicable	-998	0		Not Applicable	-988	0	-997	Not Applicable	0	Self-owned flat/bungalow		4	2	No	No	0	Unchecked	Unchecked	Unchecked	Unchecked	Unchecked	0	No	Checked	Unchecked
56	Male	Secondary or SHS	Married	Professionals without university degree e.g. armed forces officers, teachers, administrators, large scale farmers, entrepreneurs	Ewe	Ewe	Christian	Checked	Unchecked	Unchecked	Unchecked	Unchecked	Unchecked	Unchecked	Unchecked	Unchecked	2	10000	No			125	125	Monthly	175	3	50	Monthly	997	0	100	Monthly	3	Self-owned flat/bungalow		12	2	Yes	Dont know/Not sure	0	Unchecked	Unchecked	Unchecked	Unchecked	Unchecked	0	Dont know/Not sure	Checked	Unchecked
60	Female	Middle or JHS	Divorced	Apprentices, educated youth, unemployed ,full time house-wives	Ga/Adangbe	Ga/Adangbe	Christian	Unchecked	Checked	Unchecked	Unchecked	Unchecked	Checked	Unchecked	Unchecked	Unchecked	7	400	Yes	998	998	372	30	Monthly	12	3	150	Monthly	150	3	30	Monthly	3	Self-owned flat/bungalow		5	2	Yes	Yes	0	Unchecked	Unchecked	Unchecked	Checked	Checked	2	No	Checked	Checked
41	Female	Tertiary or higher	Married	Professionals with university degrees such as doctors, lawyers, engineers.	Akan	Akan	Christian	Checked	Checked	Unchecked	Unchecked	Unchecked	Unchecked	Unchecked	Unchecked	Unchecked	4	1400	No			1200	100	Monthly	100	3	50	Monthly	6	2		Not Applicable	0	Self-owned flat/bungalow		12	2	Yes	Yes	0	Unchecked	Unchecked	Unchecked	Unchecked	Checked	1	Yes	Checked	Checked
								Unchecked	Unchecked	Unchecked	Unchecked	Unchecked	Unchecked	Unchecked	Unchecked	Unchecked																								0	Unchecked	Unchecked	Unchecked	Unchecked	Unchecked			Unchecked	Unchecked
62	Female	Secondary or SHS	Widowed	Apprentices, educated youth, unemployed ,full time house-wives	Ga/Adangbe	Ga/Adangbe	Christian	Unchecked	Checked	Unchecked	Unchecked	Unchecked	Unchecked	Unchecked	Unchecked	Unchecked	4	NA	No			998		Not Applicable	998	0	997	Not Applicable	997	0	997	Not Applicable	0	Family shared house		2	2	No	No	0	Unchecked	Unchecked	Unchecked	Unchecked	Unchecked	0	Dont know/Not sure	Checked	Unchecked
53	Male	Secondary or SHS	Married	Labourers and petty traders	Ga/Adangbe	Ga/Adangbe	Christian	Checked	Checked	Unchecked	Unchecked	Unchecked	Unchecked	Unchecked	Unchecked	Unchecked	3	800	No			100		Monthly	997	3	50	Monthly	997	0	998	Not Applicable	0	Family shared house		2	2	Yes	No	0	Unchecked	Unchecked	Unchecked	Unchecked	Unchecked	0	No	Checked	Unchecked
62	Male	Vocational school	Never married	Clerks, motor vehicle drivers ,mechanics ,tailors, butchers ,soldiers, policemen, small scale entrepreneurs	Ga/Adangbe	Ga/Adangbe	Christian	Unchecked	Unchecked	Unchecked	Checked	Unchecked	Unchecked	Unchecked	Unchecked	Unchecked	2	1000	No			12		Not Applicable	6	0	6	Not Applicable	-997	0	-997	Not Applicable	0	Family shared house		8	2	Yes	Yes	0	Unchecked	Unchecked	Unchecked	Unchecked	Checked	1	No	Checked	Unchecked
62	Female	Secondary or SHS	Never married	Labourers and petty traders	Ewe	Ewe	Christian	Unchecked	Unchecked	Unchecked	Unchecked	Unchecked	Unchecked	Unchecked	Unchecked	Checked	2	NA	Yes	200	998	NA		Not Applicable	NA	0	NA	Not Applicable	NA	0	NA	Not Applicable	0	Family shared house			NA	No	No	0	Unchecked	Unchecked	Unchecked	Unchecked	Unchecked	0	Yes	Unchecked	Unchecked
71	Female	Middle or JHS	Widowed	Apprentices, educated youth, unemployed ,full time house-wives	Ga/Adangbe	Ga/Adangbe	Christian	Unchecked	Checked	Unchecked	Unchecked	Unchecked	Checked	Unchecked	Unchecked	Unchecked	6	500	No			320	200	Monthly	0	0	100	Monthly	20	3		Not Applicable	0	Rented compound house		16	2	Yes	Yes	0	Unchecked	Unchecked	Unchecked	Checked	Unchecked	1	Dont know/Not sure	Checked	Checked
71	Female	Middle or JHS	Divorced	Cooks, barbers, domestic staff, gas station attendants, goldsmiths ,small scale farmers	Akan	Akan	Christian	Unchecked	Unchecked	Unchecked	Checked	Checked	Unchecked	Unchecked	Unchecked	Unchecked	4	570	No			90	70	Monthly	12	3	6	Monthly	-997	0	10	Monthly	3	Rented compound house		3	1	No	No	0	Unchecked	Unchecked	Unchecked	Unchecked	Unchecked	0	No	Checked	Unchecked
64	Female	None	Married	Clerks, motor vehicle drivers ,mechanics ,tailors, butchers ,soldiers, policemen, small scale entrepreneurs	Akan	Akan	Christian	Checked	Checked	Unchecked	Unchecked	Unchecked	Unchecked	Unchecked	Unchecked	Unchecked	4	300	No			125	100	Monthly	15	3	997	Not Applicable	997	0	10	Monthly	3	Self-owned flat/bungalow		3	2	No	No	0	Unchecked	Unchecked	Unchecked	Unchecked	Unchecked	0	No	Checked	Unchecked
38	Male	Secondary or SHS	Married	Clerks, motor vehicle drivers ,mechanics ,tailors, butchers ,soldiers, policemen, small scale entrepreneurs	Akan	Akan	Christian	Checked	Checked	Unchecked	Unchecked	Unchecked	Unchecked	Unchecked	Unchecked	Unchecked	6	1000	No			500	30	Monthly	12	3	997	Not Applicable	997	0	997	Not Applicable	0	Rented flat/bungalow		2	2	No	No	0	Unchecked	Unchecked	Unchecked	Unchecked	Unchecked	0	No	Checked	Unchecked
74	Female	Secondary or SHS	Widowed	Apprentices, educated youth, unemployed ,full time house-wives	Ga/Adangbe	Ga/Adangbe	Christian	Unchecked	Checked	Unchecked	Unchecked	Unchecked	Unchecked	Unchecked	Unchecked	Unchecked	1	0	No			998		Not Applicable	998	0	997	Not Applicable	997	0	997	Not Applicable	0	Self-owned flat/bungalow		17	2	Yes	Yes	1	Checked	Checked	Unchecked	Unchecked	Unchecked	3	Yes	Checked	Unchecked
53	Female	Primary	Married	Clerks, motor vehicle drivers ,mechanics ,tailors, butchers ,soldiers, policemen, small scale entrepreneurs	Other	Other	Muslim	Checked	Checked	Unchecked	Unchecked	Unchecked	Unchecked	Unchecked	Unchecked	Unchecked	6	300	No			5		Not Applicable	0	0	5	Monthly		0		Not Applicable	0	Family shared house		2	2	Yes	Yes	1	Unchecked	Unchecked	Unchecked	Unchecked	Checked	2	Dont know/Not sure	Checked	Unchecked
60	Male	Secondary or SHS	Married	Clerks, motor vehicle drivers ,mechanics ,tailors, butchers ,soldiers, policemen, small scale entrepreneurs	Akan	Akan	Christian	Checked	Checked	Unchecked	Unchecked	Unchecked	Unchecked	Unchecked	Unchecked	Unchecked	3	500	No			95	83	Monthly	12	3	997	Not Applicable	997	0	997	Not Applicable	0	Self-owned flat/bungalow		6	2	Yes	No	0	Unchecked	Unchecked	Unchecked	Unchecked	Unchecked	0	Yes	Checked	Unchecked
66	Female	Secondary or SHS	Divorced	Professionals without university degree e.g. armed forces officers, teachers, administrators, large scale farmers, entrepreneurs	Ga/Adangbe	Ga/Adangbe	Christian	Unchecked	Checked	Unchecked	Unchecked	Unchecked	Unchecked	Unchecked	Unchecked	Unchecked	2	750	No			100	10	Monthly	6	3	998	Not Applicable	997	0	85	Not Applicable	0	Family shared house		4	2	Yes	Yes	1	Checked	Unchecked	Unchecked	Checked	Unchecked	9	Yes	Checked	Unchecked
35	Female	Tertiary or higher	Married	Professionals with university degrees such as doctors, lawyers, engineers.	Ewe	Ewe	Christian	Unchecked	Checked	Unchecked	Unchecked	Unchecked	Unchecked	Unchecked	Checked	Unchecked	4	1240	Yes		300	250		Monthly	0	0	140	Not Applicable	105	0		Not Applicable	0	Self-owned flat/bungalow		13	2	Yes	Yes	0	Unchecked	Unchecked	Unchecked	Checked	Unchecked	1	Yes	Checked	Checked
73	Female	Secondary or SHS	Married	Apprentices, educated youth, unemployed ,full time house-wives	Ga/Adangbe	Ga/Adangbe	Christian	Checked	Unchecked	Unchecked	Unchecked	Unchecked	Unchecked	Unchecked	Unchecked	Unchecked	2	0	No			0		Not Applicable	7	3	997	Not Applicable	997	0	997	Not Applicable	0	Self-owned flat/bungalow		0	2	Yes	Yes	1	Unchecked	Unchecked	Unchecked	Unchecked	Unchecked	1	No	Unchecked	Unchecked
43	Male	Tertiary or higher	Married	Professionals with university degrees such as doctors, lawyers, engineers.	Akan	Akan	Christian	Checked	Checked	Unchecked	Unchecked	Unchecked	Unchecked	Unchecked	Unchecked	Unchecked	4	500	No			56		Monthly	6	3	997	Not Applicable	997	0	997	Not Applicable	0	Family shared house		1	2	Yes	Yes	0	Unchecked	Unchecked	Unchecked	Unchecked	Checked	1	Yes	Checked	Unchecked
54	Male	Vocational school	Married	Apprentices, educated youth, unemployed ,full time house-wives	Ewe	Ewe	Christian	Checked	Checked	Unchecked	Unchecked	Unchecked	Unchecked	Unchecked	Unchecked	Unchecked	5	200	No			200	100	Monthly	0	0	85	Monthly	6	2		Not Applicable	0	Rented compound house		5	2	No	No	0	Unchecked	Unchecked	Unchecked	Unchecked	Unchecked	0	Yes	Checked	Checked
91	Female	Primary	Widowed	Apprentices, educated youth, unemployed ,full time house-wives	Akan	Akan	Christian	Unchecked	Checked	Unchecked	Unchecked	Unchecked	Unchecked	Unchecked	Unchecked	Unchecked	6	0	No			998		Not Applicable	998	0	998	Not Applicable	997	0	998	Not Applicable	0	Self-owned flat/bungalow		20	2	Yes	Yes	1	Unchecked	Unchecked	Unchecked	Unchecked	Unchecked	1	No	Unchecked	Checked
46	Female	Secondary or SHS	Never married	Apprentices, educated youth, unemployed ,full time house-wives	Akan	Akan	Christian	Unchecked	Unchecked	Checked	Unchecked	Unchecked	Unchecked	Unchecked	Unchecked	Unchecked	3	0	No			998		Not Applicable	998	0	997	Not Applicable	998	0	997	Not Applicable	0	Family shared house		3	1	Yes	Yes	0	Unchecked	Unchecked	Unchecked	Checked	Checked	2	Yes	Checked	Checked
40	Male	Tertiary or higher	Married	Professionals with university degrees such as doctors, lawyers, engineers.	Ga/Adangbe	Ga/Adangbe	Christian	Unchecked	Unchecked	Unchecked	Unchecked	Unchecked	Unchecked	Unchecked	Unchecked	Checked	1	4000	No			0		Monthly	998	3	998	Monthly	997	0	997	Not Applicable	0	Rented flat/bungalow		11	2	No	No	0	Unchecked	Unchecked	Unchecked	Unchecked	Unchecked	0	Yes	Checked	Unchecked
45	Female	Middle or JHS	Married	Apprentices, educated youth, unemployed ,full time house-wives	Akan	Akan	Christian	Checked	Checked	Unchecked	Unchecked	Unchecked	Unchecked	Unchecked	Unchecked	Unchecked	4	0	No			997	450	Monthly	50	3	110	Monthly	997	0	300	Not Applicable	0	Family shared house		3	2	Yes	Yes	1	Checked	Unchecked	Unchecked	Checked	Checked	4	Yes	Checked	Unchecked
78	Male	Tertiary or higher	Married	Professionals with university degrees such as doctors, lawyers, engineers.	Ewe	Ewe	Christian	Checked	Unchecked	Unchecked	Unchecked	Unchecked	Unchecked	Unchecked	Unchecked	Unchecked	2	100	No			96		Not Applicable	6	3	997	Not Applicable	997	0	90	Monthly	3	Self-owned flat/bungalow		45	2	Yes	Yes	1	Checked	Unchecked	Unchecked	Unchecked	Unchecked	2	No	Checked	Unchecked
65	Male	Middle or JHS	Married	Clerks, motor vehicle drivers ,mechanics ,tailors, butchers ,soldiers, policemen, small scale entrepreneurs	Akan	Akan	Christian	Checked	Checked	Unchecked	Unchecked	Unchecked	Unchecked	Unchecked	Unchecked	Unchecked	5	1200	No			250	170	Monthly	0	0		Not Applicable	60	3	20	Monthly	3	Family shared house		14	1	Yes	Yes	1	Unchecked	Unchecked	Unchecked	Unchecked	Unchecked	4	No	Checked	Checked
37	Female	Middle or JHS	Married	Labourers and petty traders	Ewe	Ewe	Christian	Checked	Checked	Unchecked	Unchecked	Unchecked	Unchecked	Unchecked	Unchecked	Unchecked	3	350	Yes	50	998	200	60	Monthly	12	3	997	Not Applicable	997	0	997	Not Applicable	0	Rented flat/bungalow		2	2	No	No	0	Unchecked	Unchecked	Unchecked	Unchecked	Unchecked	0	No	Checked	Unchecked
57	Female	Primary	Widowed	Apprentices, educated youth, unemployed ,full time house-wives	Akan	Akan	Muslim	Unchecked	Checked	Unchecked	Unchecked	Checked	Unchecked	Unchecked	Unchecked	Unchecked	9	0	No			998		Not Applicable	998	0	998	Not Applicable	997	0	998	Not Applicable	0	Family shared house		3	2	Yes	Yes	1	Checked	Unchecked	Unchecked	Unchecked	Unchecked	2	Dont know/Not sure	Checked	Unchecked
68	Female	Middle or JHS	Married	Labourers and petty traders	Akan	Akan	Christian	Checked	Checked	Unchecked	Unchecked	Checked	Unchecked	Unchecked	Unchecked	Unchecked	15	300	Yes	300	NA	350	300	Monthly	12	3	12	Not Applicable	997	0	100	Weekly	2	Family shared house		10	2	No	Dont know/Not sure	0	Unchecked	Unchecked	Unchecked	Unchecked	Unchecked	0	Dont know/Not sure	Checked	Unchecked
57	Female	Primary	Married	Apprentices, educated youth, unemployed ,full time house-wives	Ga/Adangbe	Ga/Adangbe	Christian	Checked	Checked	Unchecked	Unchecked	Checked	Unchecked	Unchecked	Unchecked	Unchecked	8	0	Yes	998	350	998	60	Monthly	12	3	997	Not Applicable	997	0	997	Not Applicable	0	Self-owned flat/bungalow		3	2	No	No	0	Unchecked	Unchecked	Unchecked	Unchecked	Unchecked	0	No	Checked	Unchecked
64	Female	None	Widowed	Apprentices, educated youth, unemployed ,full time house-wives	Ewe	Ewe	Christian	Unchecked	Checked	Unchecked	Unchecked	Checked	Checked	Unchecked	Unchecked	Unchecked	10	0	Yes	150	40	50	30	Monthly	0	3	20	Weekly		0	300	Monthly	3	Self-owned flat/bungalow		4	1	No	No	0	Unchecked	Unchecked	Unchecked	Unchecked	Unchecked	0	Dont know/Not sure	Checked	Unchecked
76	Female	Primary	Widowed	Apprentices, educated youth, unemployed ,full time house-wives	Akan	Akan	Christian	Unchecked	Unchecked	Unchecked	Unchecked	Unchecked	Unchecked	Unchecked	Unchecked	Checked	1	300	No			998	20	Monthly	0	3	997	Not Applicable	997	0	997	Not Applicable	0	Self-owned flat/bungalow		10	2	Yes	Yes	1	Unchecked	Unchecked	Unchecked	Unchecked	Checked	2	Yes	Checked	Unchecked
62	Male	Secondary or SHS	Married	Clerks, motor vehicle drivers ,mechanics ,tailors, butchers ,soldiers, policemen, small scale entrepreneurs	Akan	Akan	Christian	Checked	Unchecked	Unchecked	Unchecked	Unchecked	Unchecked	Unchecked	Unchecked	Unchecked	2	300	No			250		Not Applicable	6	3	12	Monthly	997	0	998	Not Applicable	0	Rented flat/bungalow		10	1	Yes	Yes	1	Checked	Unchecked	Unchecked	Checked	Unchecked	3	Dont know/Not sure	Checked	Unchecked
63	Male	None	Married	Apprentices, educated youth, unemployed ,full time house-wives	Other	Other	Muslim	Checked	Checked	Unchecked	Unchecked	Unchecked	Unchecked	Unchecked	Unchecked	Unchecked	7	1000	No			30		Not Applicable	-997	0	12	Not Applicable	-997	0	16	Monthly	3	Rented compound house		1	1	No	No	0	Unchecked	Unchecked	Unchecked	Unchecked	Unchecked	0	No	Checked	Checked
53	Female	Primary	Divorced	Cooks, barbers, domestic staff, gas station attendants, goldsmiths ,small scale farmers	Other	Other	Muslim	Checked	Unchecked	Unchecked	Unchecked	Unchecked	Unchecked	Unchecked	Unchecked	Unchecked	2	400	No			100	50	Monthly	20	3	12	Monthly	NA	0	997	Not Applicable	0	Self-owned flat/bungalow		2	1	Yes	No	0	Unchecked	Unchecked	Unchecked	Unchecked	Unchecked	0	Dont know/Not sure	Checked	Unchecked
74	Female	Secondary or SHS	Divorced	Apprentices, educated youth, unemployed ,full time house-wives	Akan	Akan	Christian	Unchecked	Unchecked	Unchecked	Unchecked	Unchecked	Unchecked	Unchecked	Unchecked	Checked	1	0	No			998	100	Monthly	997	0	12	Monthly	997	0	997	Not Applicable	0	Self-owned flat/bungalow		4	2	Yes	No	0	Unchecked	Unchecked	Unchecked	Unchecked	Unchecked	1	Yes	Checked	Unchecked
40	Female	None	Married	Clerks, motor vehicle drivers ,mechanics ,tailors, butchers ,soldiers, policemen, small scale entrepreneurs	Other	Other	Muslim	Checked	Checked	Unchecked	Unchecked	Unchecked	Unchecked	Unchecked	Unchecked	Unchecked	3	100	No			75	50	Monthly	0	0	25	Monthly		0		Not Applicable	0	Self-owned flat/bungalow		1	2	Yes	Yes	0	Unchecked	Unchecked	Unchecked	Checked	Unchecked	1	No	Checked	Unchecked
59	Female	Middle or JHS	Married	Apprentices, educated youth, unemployed ,full time house-wives	Ga/Adangbe	Ga/Adangbe	Christian	Checked	Checked	Unchecked	Unchecked	Unchecked	Unchecked	Unchecked	Unchecked	Unchecked	7	200	No			998	30	Monthly	14	3	997	Not Applicable	1.5	1	997	Not Applicable	0	Self-owned flat/bungalow		8	2	Yes	No	0	Unchecked	Unchecked	Unchecked	Unchecked	Unchecked	0	Yes	Checked	Checked
65	Female	Secondary or SHS	Divorced	Apprentices, educated youth, unemployed ,full time house-wives	Ga/Adangbe	Ga/Adangbe	Christian	Unchecked	Unchecked	Unchecked	Unchecked	Unchecked	Unchecked	Unchecked	Unchecked	Checked	4	500	No			997		Not Applicable	997	0	997	Not Applicable	NA	0	997	Not Applicable	0	Rented flat/bungalow		2	1	No	No	0	Unchecked	Unchecked	Unchecked	Unchecked	Unchecked	0	No	Unchecked	Unchecked
71	Female	None	Widowed	Apprentices, educated youth, unemployed ,full time house-wives	Other	Other	Muslim	Unchecked	Checked	Unchecked	Unchecked	Checked	Unchecked	Checked	Unchecked	Unchecked	7	0	Yes	-998	-997	120		Not Applicable	12	0	6	Not Applicable	-997	0	100	Monthly	3	Self-owned flat/bungalow		9	2	No	No	0	Unchecked	Unchecked	Unchecked	Unchecked	Unchecked	0	No	Checked	Unchecked
85	Female	None	Widowed	Apprentices, educated youth, unemployed ,full time house-wives	Other	Other	Muslim	Unchecked	Checked	Unchecked	Unchecked	Checked	Checked	Unchecked	Unchecked	Unchecked	25	700	No			998		Not Applicable	0	0	998			0		Not Applicable	0	Family shared house		1	1	No	No	0	Unchecked	Unchecked	Unchecked	Unchecked	Unchecked	0	Dont know/Not sure	Checked	Unchecked
47	Female	None	Married	Cooks, barbers, domestic staff, gas station attendants, goldsmiths ,small scale farmers	Ewe	Ewe	Christian	Checked	Checked	Unchecked	Unchecked	Checked	Unchecked	Unchecked	Unchecked	Unchecked	8	400	No			998	20	Monthly	12	3	180	Monthly	997	0	997	Not Applicable	0	Family shared house		2	2	Yes	No	0	Unchecked	Unchecked	Unchecked	Unchecked	Unchecked	2	No	Checked	Unchecked
66	Female	Vocational school	Married	Apprentices, educated youth, unemployed ,full time house-wives	Akan	Akan	Christian	Unchecked	Checked	Unchecked	Unchecked	Checked	Unchecked	Unchecked	Unchecked	Unchecked	3	1400	No			200	60	Monthly	12	3	997	Not Applicable	997	0	997	Not Applicable	0	Self-owned flat/bungalow		1	1	Yes	Yes	1	Checked	Unchecked	Unchecked	Checked	Unchecked	3	Yes	Checked	Unchecked
38	Female	Tertiary or higher	Married	Apprentices, educated youth, unemployed ,full time house-wives	Ga/Adangbe	Ga/Adangbe	Christian	Unchecked	Checked	Checked	Checked	Unchecked	Unchecked	Unchecked	Unchecked	Unchecked	6	500	No			170	150	Monthly	12	3	6	Monthly	-998	0	-997	Not Applicable	0	Family shared house		1	1	No	No	0	Unchecked	Unchecked	Unchecked	Unchecked	Unchecked	0	No	Checked	Checked
72	Female	Tertiary or higher	Widowed	Clerks, motor vehicle drivers ,mechanics ,tailors, butchers ,soldiers, policemen, small scale entrepreneurs	Akan	Ga/Adangbe	Christian	Unchecked	Unchecked	Unchecked	Unchecked	Unchecked	Unchecked	Unchecked	Checked	Unchecked	2	4000	No			700	600	Monthly	0	0	100	Monthly		0		Not Applicable	0	Self-owned flat/bungalow		17	2	Yes	Yes	1	Unchecked	Unchecked	Unchecked	Checked	Unchecked	2	Yes	Checked	Unchecked
60	Male	Secondary or SHS	Never married	Apprentices, educated youth, unemployed ,full time house-wives	Ga/Adangbe	Ga/Adangbe	Christian	Unchecked	Checked	Unchecked	Checked	Unchecked	Unchecked	Unchecked	Unchecked	Unchecked	3	500	No			997		Not Applicable	997	0	6	Monthly	997	0	997	Not Applicable	0	Family shared house		6	1	No	Dont know/Not sure	0	Unchecked	Unchecked	Unchecked	Unchecked	Unchecked	0	Dont know/Not sure	Unchecked	Unchecked
54	Female	Middle or JHS	Widowed	Cooks, barbers, domestic staff, gas station attendants, goldsmiths ,small scale farmers	Ewe	Ewe	Christian	Unchecked	Checked	Unchecked	Unchecked	Unchecked	Unchecked	Unchecked	Unchecked	Unchecked	4	500	No			998		Monthly	12	3	997	Not Applicable	997	0	997	Not Applicable	0	Rented compound house		3	1	No	No	0	Unchecked	Unchecked	Unchecked	Unchecked	Unchecked	0	No	Checked	Unchecked
30	Male	Tertiary or higher	Never married	Professionals with university degrees such as doctors, lawyers, engineers.	Akan	Akan	Christian	Unchecked	Unchecked	Unchecked	Unchecked	Unchecked	Unchecked	Unchecked	Unchecked	Unchecked																								0	Unchecked	Unchecked	Unchecked	Unchecked	Unchecked			Unchecked	Unchecked
71	Female	Primary	Widowed	Cooks, barbers, domestic staff, gas station attendants, goldsmiths ,small scale farmers	Other	Other	Muslim	Unchecked	Unchecked	Unchecked	Unchecked	Checked	Unchecked	Unchecked	Unchecked	Unchecked	4	400	No			998	30	Monthly	997	3	997	Not Applicable	997	0	997	Not Applicable	0	Self-owned flat/bungalow		3	2	No	No	0	Unchecked	Unchecked	Unchecked	Unchecked	Unchecked	0	No	Checked	Unchecked
66	Male	Middle or JHS	Married	Cooks, barbers, domestic staff, gas station attendants, goldsmiths ,small scale farmers	Akan	Akan	Christian	Checked	Checked	Unchecked	Unchecked	Unchecked	Unchecked	Unchecked	Unchecked	Unchecked	6	15	No			200	120	Monthly	0	0	80	Monthly		0		Not Applicable	0	Self-owned flat/bungalow		4	2	No	No	0	Unchecked	Unchecked	Unchecked	Unchecked	Unchecked	0	No	Checked	Unchecked
56	Female	None	Married	Apprentices, educated youth, unemployed ,full time house-wives	Akan	Akan	Christian	Checked	Checked	Unchecked	Unchecked	Unchecked	Unchecked	Unchecked	Unchecked	Unchecked	6	500	No			300	30	Monthly	997	3	150	Monthly	997	0	997	Not Applicable	0	Self-owned flat/bungalow		4	2	Yes	No	0	Unchecked	Unchecked	Unchecked	Unchecked	Unchecked	0	Yes	Checked	Unchecked
63	Male	Middle or JHS	Married	Clerks, motor vehicle drivers ,mechanics ,tailors, butchers ,soldiers, policemen, small scale entrepreneurs	Ga/Adangbe	Ga/Adangbe	Christian	Checked	Checked	Unchecked	Unchecked	Unchecked	Unchecked	Unchecked	Unchecked	Unchecked	4	750	No			500	300	Monthly	200	3		Not Applicable	-997	0	-997	Monthly	0	Self-owned flat/bungalow		22	2	No	No	0	Unchecked	Unchecked	Unchecked	Unchecked	Unchecked	0	No	Checked	Unchecked
55	Female	Middle or JHS	Widowed	Clerks, motor vehicle drivers ,mechanics ,tailors, butchers ,soldiers, policemen, small scale entrepreneurs	Ga/Adangbe	Ga/Adangbe	Christian	Unchecked	Checked	Unchecked	Unchecked	Unchecked	Unchecked	Unchecked	Unchecked	Unchecked	2	200	Yes	500	200		25	Daily	0	0	10	Weekly		0		Not Applicable	1	Rented compound house		7	2	No	No	0	Unchecked	Unchecked	Unchecked	Unchecked	Unchecked	0	No	Checked	Unchecked
70	Female	None	Widowed	Apprentices, educated youth, unemployed ,full time house-wives	Akan	Akan	Christian	Unchecked	Checked	Unchecked	Unchecked	Unchecked	Unchecked	Unchecked	Unchecked	Unchecked	3	400	No			998	20	Monthly	8	3	997	Not Applicable	997	0	997	Not Applicable	0	Rented compound house		20	2	Yes	Yes	0	Unchecked	Unchecked	Unchecked	Unchecked	Checked	1	No	Checked	Unchecked
45	Female	Middle or JHS	Married	Apprentices, educated youth, unemployed ,full time house-wives	Ewe	Ewe	Christian	Checked	Checked	Unchecked	Checked	Unchecked	Unchecked	Unchecked	Unchecked	Unchecked	8	500	No			650	400	Monthly	18	3	80	Monthly	-997	3	997	Not Applicable	0	Self-owned flat/bungalow		12	2	Yes	Yes	1	Unchecked	Unchecked	Unchecked	Checked	Unchecked	2	No	Checked	Unchecked
52	Male	Middle or JHS	Married	Professionals without university degree e.g. armed forces officers, teachers, administrators, large scale farmers, entrepreneurs	Akan	Akan	Christian	Checked	Checked	Checked	Unchecked	Unchecked	Unchecked	Unchecked	Unchecked	Unchecked	7	1000	No			998	60	Monthly	8	3	140	Monthly	997	0	70	Monthly	3	Self-owned flat/bungalow		11	2	Yes	Yes	1	Unchecked	Unchecked	Unchecked	Checked	Unchecked	2	No	Checked	Unchecked
74	Female	None	Widowed	Apprentices, educated youth, unemployed ,full time house-wives	Other	Other	Muslim	Unchecked	Checked	Unchecked	Unchecked	Unchecked	Unchecked	Unchecked	Unchecked	Unchecked	4	400	No			250	250	Monthly	0	0		Not Applicable		0		Not Applicable	0	Self-owned flat/bungalow		10	2	Yes	Yes	0	Checked	Checked	Unchecked	Unchecked	Unchecked	1	Dont know/Not sure	Checked	Unchecked
73	Female	Vocational school	Widowed	Apprentices, educated youth, unemployed ,full time house-wives	Ga/Adangbe	Ga/Adangbe	Christian	Unchecked	Checked	Unchecked	Unchecked	Checked	Unchecked	Unchecked	Unchecked	Unchecked	8	700	No			998		Monthly	8	3	997	Not Applicable	997	0	997	Not Applicable	0	Self-owned flat/bungalow		5	2	Yes	No	0	Unchecked	Unchecked	Unchecked	Unchecked	Unchecked	1	No	Checked	Unchecked
74	Male	Tertiary or higher	Widowed	Apprentices, educated youth, unemployed ,full time house-wives	Other	Other	Christian	Unchecked	Checked	Unchecked	Unchecked	Unchecked	Unchecked	Unchecked	Unchecked	Unchecked	2	2000	No			310	300	Monthly	-997	0	10	Monthly	-997	0	-997	Not Applicable	0	Self-owned flat/bungalow		3	2	No	No	0	Unchecked	Unchecked	Unchecked	Unchecked	Unchecked	0	No	Checked	Unchecked
69	Female	Secondary or SHS	Widowed	Apprentices, educated youth, unemployed ,full time house-wives	Akan	Akan	Christian	Unchecked	Checked	Unchecked	Unchecked	Checked	Unchecked	Unchecked	Unchecked	Unchecked	3	500	No			80	70	Monthly	0	0	10	Daily		0		Monthly	0	Self-owned flat/bungalow		1	2	Yes	No	0	Unchecked	Unchecked	Unchecked	Unchecked	Unchecked	0	Yes	Checked	Unchecked
50	Male	Vocational school	Married	Clerks, motor vehicle drivers ,mechanics ,tailors, butchers ,soldiers, policemen, small scale entrepreneurs	Akan	Akan	Christian	Checked	Checked	Unchecked	Unchecked	Unchecked	Unchecked	Unchecked	Unchecked	Unchecked	5	600	No			150	70	Monthly	8	3	35	Monthly	997	0	35	Monthly	3	Self-owned flat/bungalow		3	2	No	No	0	Unchecked	Unchecked	Unchecked	Unchecked	Unchecked	0	No	Checked	Unchecked
47	Male	Vocational school	Married	Clerks, motor vehicle drivers ,mechanics ,tailors, butchers ,soldiers, policemen, small scale entrepreneurs	Akan	Akan	Christian	Checked	Checked	Unchecked	Unchecked	Unchecked	Unchecked	Unchecked	Unchecked	Unchecked	6	600	No			500	300	Monthly	-997	0	175	Monthly	-997	0	-997	Not Applicable	0	Self-owned flat/bungalow		3	2	No	Dont know/Not sure	0	Unchecked	Unchecked	Unchecked	Unchecked	Unchecked	0	No	Checked	Unchecked
60	Female	Middle or JHS	Married	Clerks, motor vehicle drivers ,mechanics ,tailors, butchers ,soldiers, policemen, small scale entrepreneurs	Akan	Akan	Christian	Checked	Checked	Unchecked	Unchecked	Unchecked	Unchecked	Unchecked	Unchecked	Unchecked	3	400	No			220	200	Monthly	0	3	18	Monthly		0		Not Applicable	0	Rented compound house		15	2	No	No	0	Unchecked	Unchecked	Unchecked	Unchecked	Unchecked	0	No	Checked	Unchecked
86	Male	Tertiary or higher	Married	Professionals with university degrees such as doctors, lawyers, engineers.	Akan	Akan	Christian	Checked	Checked	Unchecked	Unchecked	Unchecked	Unchecked	Unchecked	Unchecked	Unchecked	4	1732	No			998	30	Monthly	8	3	200	Monthly	997	0	997	Not Applicable	0	Self-owned flat/bungalow		2	2	Yes	Yes	0	Unchecked	Unchecked	Unchecked	Unchecked	Checked	1	No	Checked	Unchecked
78	Male	Secondary or SHS	Married	Apprentices, educated youth, unemployed ,full time house-wives	Ewe	Ewe	Muslim	Checked	Checked	Unchecked	Unchecked	Unchecked	Unchecked	Unchecked	Unchecked	Unchecked	5	500	No			-998		Not Applicable	-998	0		Not Applicable	-998	0	-997	Not Applicable	0	Self-owned flat/bungalow		5	2	No	No	0	Unchecked	Unchecked	Unchecked	Unchecked	Unchecked	0	No	Checked	Unchecked
33	Male	Primary	Married	Labourers and petty traders	Ga/Adangbe	Ga/Adangbe	Christian	Checked	Checked	Unchecked	Unchecked	Unchecked	Checked	Unchecked	Unchecked	Unchecked	9	400	No			230	180	Monthly	0	0	15	Weekly	6	2		Not Applicable	0	Self-owned flat/bungalow		1	1	No	No	0	Unchecked	Unchecked	Unchecked	Unchecked	Unchecked	0	No	Checked	Checked
72	Female	Middle or JHS	Married	Apprentices, educated youth, unemployed ,full time house-wives	Akan	Akan	Christian	Checked	Checked	Unchecked	Unchecked	Unchecked	Unchecked	Unchecked	Unchecked	Unchecked	3	0	Yes	998	50	998	50	Monthly	12	3	998	Monthly	997	0	997	Not Applicable	0	Self-owned flat/bungalow		7	2	Yes	Yes	1	Unchecked	Unchecked	Unchecked	Unchecked	Unchecked	1	No	Checked	Unchecked
45	Female	Middle or JHS	Divorced	Clerks, motor vehicle drivers ,mechanics ,tailors, butchers ,soldiers, policemen, small scale entrepreneurs	Akan	Akan	Christian	Unchecked	Unchecked	Unchecked	Checked	Unchecked	Unchecked	Unchecked	Unchecked	Unchecked	2	400	No			350	80	Monthly	-997	3	10	Monthly	-997	0	200	Monthly	3	Rented flat/bungalow		1	1	Yes	No	0	Unchecked	Unchecked	Unchecked	Unchecked	Unchecked	0	Yes	Checked	Unchecked
59	Female	None	Married	Labourers and petty traders	Akan	Akan	Christian	Checked	Checked	Unchecked	Unchecked	Unchecked	Checked	Unchecked	Unchecked	Unchecked	5	300	No			998	45	Monthly	8	3	997	Not Applicable	60	3	997	Not Applicable	0	Self-owned flat/bungalow		3	2	Yes	No	0	Unchecked	Unchecked	Unchecked	Unchecked	Unchecked	1	No	Checked	Checked
79	Female	Middle or JHS	Widowed	Apprentices, educated youth, unemployed ,full time house-wives	Ga/Adangbe	Ga/Adangbe	Other	Unchecked	Unchecked	Unchecked	Unchecked	Checked	Unchecked	Unchecked	Unchecked	Unchecked	5	1000	No			80	80	Daily		0		Monthly		0		Not Applicable	0	Rented flat/bungalow		1	2	No	No	0	Unchecked	Unchecked	Unchecked	Unchecked	Unchecked	0	Yes	Checked	Unchecked
51	Female	Secondary or SHS	Divorced	Clerks, motor vehicle drivers ,mechanics ,tailors, butchers ,soldiers, policemen, small scale entrepreneurs	Ewe	Ewe	Christian	Checked	Checked	Unchecked	Unchecked	Unchecked	Unchecked	Unchecked	Unchecked	Unchecked	5	3000	No			-998		Not Applicable	-998	0	10	Monthly	-997	0	-998	Not Applicable	0	Self-owned flat/bungalow		4	2	No	Yes	0	Unchecked	Unchecked	Unchecked	Unchecked	Checked	1	No	Checked	Unchecked
58	Female	Middle or JHS	Married	Apprentices, educated youth, unemployed ,full time house-wives	Ga/Adangbe	Ga/Adangbe	Christian	Checked	Checked	Unchecked	Unchecked	Unchecked	Checked	Unchecked	Unchecked	Unchecked	5	200	No			998	22	Monthly	8	3	997	Not Applicable	997	0	997	Not Applicable	0	Self-owned flat/bungalow		34	2	Yes	Yes	0	Checked	Unchecked	Unchecked	Checked	Checked	6	Dont know/Not sure	Checked	Unchecked
70	Female	None	Widowed	Apprentices, educated youth, unemployed ,full time house-wives	Ga/Adangbe	Ga/Adangbe	Christian	Unchecked	Checked	Unchecked	Unchecked	Checked	Unchecked	Unchecked	Unchecked	Unchecked	4	550	No			130	120	Monthly	0	0	10	Monthly		0		Not Applicable	0	Self-owned flat/bungalow		12	2	Yes	Yes	1	Checked	Unchecked	Unchecked	Unchecked	Unchecked	4	Yes	Checked	Unchecked
63	Female	Primary	Widowed	Labourers and petty traders	Ewe	Ewe	Christian	Unchecked	Checked	Unchecked	Unchecked	Unchecked	Unchecked	Unchecked	Unchecked	Unchecked	3	0	Yes	998	998	998	60	Monthly	8	3	997	Not Applicable	997	0	997	Not Applicable	0	Rented flat/bungalow		11	2	Yes	Yes	1	Checked	Unchecked	Unchecked	Unchecked	Unchecked	2	Dont know/Not sure	Checked	Unchecked
62	Female	Middle or JHS	Married	Clerks, motor vehicle drivers ,mechanics ,tailors, butchers ,soldiers, policemen, small scale entrepreneurs	Akan	Akan	Christian	Checked	Unchecked	Unchecked	Unchecked	Unchecked	Unchecked	Unchecked	Unchecked	Unchecked	2	200	No			40		Not Applicable	10	3	70	Not Applicable	-997	0	-997	Not Applicable	0	Rented flat/bungalow		29	2	No	Yes	0	Unchecked	Unchecked	Unchecked	Checked	Unchecked	1	No	Checked	Unchecked
58	Male	Middle or JHS	Married	Clerks, motor vehicle drivers ,mechanics ,tailors, butchers ,soldiers, policemen, small scale entrepreneurs	Akan	Akan	Christian	Checked	Checked	Unchecked	Unchecked	Unchecked	Unchecked	Unchecked	Unchecked	Unchecked	5	1000	No			80	70	Monthly	0	0	10	Monthly		0		Not Applicable	0	Rented compound house		2	2	Yes	Yes	0	Unchecked	Unchecked	Unchecked	Checked	Unchecked	1	Yes	Checked	Unchecked
51	Male	Primary	Married	Labourers and petty traders	Akan	Akan	Christian	Checked	Checked	Unchecked	Unchecked	Unchecked	Unchecked	Unchecked	Unchecked	Unchecked	4	600	No			200	60	Monthly	8	3	997	Not Applicable	997	0	997	Not Applicable	0	Self-owned flat/bungalow		7	2	Yes	Yes	0	Checked	Unchecked	Unchecked	Unchecked	Unchecked	1	Dont know/Not sure	Checked	Unchecked
59	Female	Middle or JHS	Married	Apprentices, educated youth, unemployed ,full time house-wives	Ewe	Ewe	Christian	Checked	Checked	Unchecked	Unchecked	Unchecked	Unchecked	Unchecked	Unchecked	Unchecked	4	0	No			160	150	Not Applicable	10	3		Not Applicable	-997	0	-997	Not Applicable	0	Rented flat/bungalow		14	2	Yes	Yes	1	Checked	Unchecked	Unchecked	Unchecked	Unchecked	2	Yes	Checked	Unchecked
41	Female	Middle or JHS	Married	Labourers and petty traders	Akan	Akan	Christian	Checked	Checked	Unchecked	Unchecked	Unchecked	Unchecked	Unchecked	Unchecked	Unchecked	7	300	No			998	15	Monthly	8	3	997	Not Applicable	997	0	997	Not Applicable	0	Rented compound house		3	2	Yes	Yes	0	Unchecked	Unchecked	Unchecked	Checked	Unchecked	1	No	Checked	Unchecked
49	Female	Middle or JHS	Married	Clerks, motor vehicle drivers ,mechanics ,tailors, butchers ,soldiers, policemen, small scale entrepreneurs	Akan	Akan	Christian	Checked	Checked	Unchecked	Unchecked	Unchecked	Unchecked	Unchecked	Unchecked	Unchecked	4	500	No			140	100	Monthly	0	0	30	Monthly		0	10	Monthly	3	Rented flat/bungalow		4	2	Yes	No	0	Unchecked	Unchecked	Unchecked	Unchecked	Unchecked	0	Yes	Checked	Unchecked
60	Female	None	Widowed	Cooks, barbers, domestic staff, gas station attendants, goldsmiths ,small scale farmers	Ga/Adangbe	Ga/Adangbe	Christian	Unchecked	Checked	Unchecked	Unchecked	Unchecked	Unchecked	Unchecked	Unchecked	Unchecked	3	300	No			998	30	Monthly	8	3	997	Not Applicable	60	3	997	Not Applicable	0	Family shared house		14	2	No	No	0	Unchecked	Unchecked	Unchecked	Unchecked	Unchecked	0	Dont know/Not sure	Checked	Checked
52	Female	Middle or JHS	Widowed	Apprentices, educated youth, unemployed ,full time house-wives	Akan	Akan	Christian	Unchecked	Checked	Unchecked	Unchecked	Unchecked	Checked	Unchecked	Unchecked	Unchecked	6	0	No			-998		Not Applicable	-998	0	10	Not Applicable	-997	0	-997	Not Applicable	0	Self-owned flat/bungalow		2	2	No	No	0	Unchecked	Unchecked	Unchecked	Unchecked	Unchecked	0	No	Checked	Unchecked
37	Female	Tertiary or higher	Married	Professionals with university degrees such as doctors, lawyers, engineers.	Akan	Akan	Christian	Checked	Checked	Unchecked	Unchecked	Unchecked	Unchecked	Unchecked	Unchecked	Unchecked	4	700	No			200	105	Monthly	8	3	997	Not Applicable	60	3	997	Not Applicable	0	Rented compound house		11	2	Yes	No	0	Unchecked	Unchecked	Unchecked	Unchecked	Unchecked	1	Yes	Checked	Checked
77	Female	None	Widowed	Cooks, barbers, domestic staff, gas station attendants, goldsmiths ,small scale farmers	Akan	Akan	Christian	Unchecked	Checked	Unchecked	Unchecked	Checked	Checked	Unchecked	Unchecked	Unchecked	6	200	No			140	120	Monthly	0	3	15	Monthly		0		Not Applicable	0	Self-owned flat/bungalow		20	2	Yes	Yes	0	Unchecked	Unchecked	Unchecked	Checked	Unchecked	1	No	Checked	Unchecked
63	Female	None	Married	Labourers and petty traders	Other	Other	Muslim	Checked	Checked	Unchecked	Unchecked	Checked	Unchecked	Unchecked	Unchecked	Unchecked	5	100	No			-998		Not Applicable	10	0	120	Monthly	-997	0	-997	Not Applicable	0	Self-owned flat/bungalow		3	2	No	No	0	Unchecked	Unchecked	Unchecked	Unchecked	Unchecked	0	No	Checked	Unchecked
55	Male	Middle or JHS	Married	Clerks, motor vehicle drivers ,mechanics ,tailors, butchers ,soldiers, policemen, small scale entrepreneurs	Ga/Adangbe	Ga/Adangbe	Christian	Checked	Checked	Unchecked	Unchecked	Unchecked	Unchecked	Unchecked	Unchecked	Unchecked	5	1000	No			998	30	Monthly	8	3	997	Not Applicable	997	0	997	Not Applicable	0	Rented compound house		10	2	Yes	Yes	0	Unchecked	Unchecked	Unchecked	Unchecked	Checked	1	Dont know/Not sure	Checked	Unchecked
64	Female	Tertiary or higher	Married	Apprentices, educated youth, unemployed ,full time house-wives	Ewe	Ewe	Christian	Checked	Unchecked	Unchecked	Unchecked	Checked	Unchecked	Unchecked	Unchecked	Unchecked	5	700	Yes	600	-997	60	40	Monthly	-997	3	10	Monthly	-997	0	-997	Not Applicable	0	Self-owned flat/bungalow		18	2	Yes	Yes	1	Unchecked	Unchecked	Unchecked	Unchecked	Unchecked	2	Yes	Checked	Unchecked
52	Female	Middle or JHS	Married	Clerks, motor vehicle drivers ,mechanics ,tailors, butchers ,soldiers, policemen, small scale entrepreneurs	Ga/Adangbe	Ga/Adangbe	Christian	Checked	Checked	Unchecked	Unchecked	Unchecked	Unchecked	Unchecked	Unchecked	Unchecked	5	300	No			100	100	Monthly	0	3	75	Monthly	997	0	997	Not Applicable	0	Self-owned flat/bungalow		13	2	No	No	0	Unchecked	Unchecked	Unchecked	Unchecked	Unchecked	0	No	Checked	Unchecked
64	Male	Tertiary or higher	Divorced	Professionals with university degrees such as doctors, lawyers, engineers.	Ga/Adangbe	Ga/Adangbe	Christian	Unchecked	Unchecked	Unchecked	Unchecked	Unchecked	Checked	Checked	Unchecked	Unchecked	5	500	No			998		Not Applicable	18	3		Not Applicable		0		Not Applicable	0	Self-owned flat/bungalow		1	2	No	No	0	Unchecked	Unchecked	Unchecked	Unchecked	Unchecked	0	No	Checked	Unchecked
46	Male	Middle or JHS	Married	Clerks, motor vehicle drivers ,mechanics ,tailors, butchers ,soldiers, policemen, small scale entrepreneurs	Ewe	Akan	Christian	Checked	Checked	Unchecked	Unchecked	Unchecked	Unchecked	Unchecked	Unchecked	Unchecked	7	1000	No			350	350	Monthly	997	0	997	Not Applicable	997	0	997	Not Applicable	0	Self-owned flat/bungalow		17	2	No	No	0	Unchecked	Unchecked	Unchecked	Unchecked	Unchecked	0	No	Checked	Unchecked
59	Female	Primary	Married	Labourers and petty traders	Ewe	Ewe	Christian	Checked	Checked	Unchecked	Unchecked	Unchecked	Unchecked	Unchecked	Unchecked	Unchecked	4	600	No			997		Not Applicable	8	0	997	Not Applicable	997	0	998	Not Applicable	0	Self-owned flat/bungalow		4	1	Yes	Yes	0	Checked	Unchecked	Unchecked	Unchecked	Unchecked	1	No	Checked	Unchecked
52	Female	Primary	Divorced	Apprentices, educated youth, unemployed ,full time house-wives	Ga/Adangbe	Ga/Adangbe	Muslim	Unchecked	Unchecked	Unchecked	Unchecked	Unchecked	Checked	Unchecked	Unchecked	Unchecked	2	0	No			998		Not Applicable	998	0	998	Not Applicable	998	0	998	Not Applicable	0	Squatting/perching		14	2	Yes	Yes	0	Checked	Unchecked	Unchecked	Checked	Checked	3	Yes	Checked	Unchecked
54	Female	Primary	Married	Labourers and petty traders	Ga/Adangbe	Ga/Adangbe	Christian	Unchecked	Unchecked	Unchecked	Unchecked	Unchecked	Unchecked	Unchecked	Unchecked	Checked		700	No			100	100	Monthly	997	0	NA	Not Applicable	NA	0	997	Not Applicable	0	Self-owned flat/bungalow		17	2	Yes	Yes	1	Checked	Unchecked	Unchecked	Unchecked	Unchecked	2	No	Checked	Unchecked
58	Male	Tertiary or higher	Married	Professionals with university degrees such as doctors, lawyers, engineers.	Akan	Akan	Christian	Checked	Checked	Unchecked	Unchecked	Unchecked	Unchecked	Unchecked	Unchecked	Unchecked	3	4000	Yes	3000	1750	600	500	Monthly	8	3		Not Applicable		0	80	Monthly	3	Self-owned flat/bungalow		17	2	Yes	Yes	0	Unchecked	Unchecked	Unchecked	Checked	Checked	2	No	Checked	Unchecked
65	Female	Primary	Married	Labourers and petty traders	Ewe	Ewe	Christian	Checked	Checked	Unchecked	Unchecked	Checked	Unchecked	Unchecked	Unchecked	Unchecked	9	0	No			997	60	Monthly	997	3	997	Not Applicable	997	0	997	Not Applicable	0	Self-owned flat/bungalow		20	2	Yes	Yes	0	Checked	Unchecked	Unchecked	Unchecked	Unchecked	1	No	Checked	Unchecked
64	Female	Secondary or SHS	Divorced	Apprentices, educated youth, unemployed ,full time house-wives	Ga/Adangbe	Ga/Adangbe	Christian	Unchecked	Unchecked	Unchecked	Unchecked	Unchecked	Unchecked	Unchecked	Unchecked	Checked	1	NA	No			200	200	Monthly	8	3	997	Not Applicable	997	0	997	Not Applicable	0	Self-owned flat/bungalow		14	2	Yes	Yes	0	Checked	Unchecked	Unchecked	Unchecked	Unchecked	1	No	Checked	Checked
49	Male	Middle or JHS	Married	Clerks, motor vehicle drivers ,mechanics ,tailors, butchers ,soldiers, policemen, small scale entrepreneurs	Ga/Adangbe	Ga/Adangbe	Christian	Checked	Unchecked	Unchecked	Unchecked	Unchecked	Unchecked	Unchecked	Unchecked	Unchecked	2	0	No			200	200	Monthly	997	0	997	Not Applicable	997	0	997	Not Applicable	0	Family shared house		18	2	Yes	Yes	1	Checked	Unchecked	Unchecked	Unchecked	Unchecked	2	Dont know/Not sure	Checked	Unchecked
43	Male	Tertiary or higher	Married	Clerks, motor vehicle drivers ,mechanics ,tailors, butchers ,soldiers, policemen, small scale entrepreneurs	Other	Other	Christian	Checked	Checked	Unchecked	Unchecked	Unchecked	Unchecked	Unchecked	Unchecked	Unchecked	4	700	No			80	80	Monthly	997	0	997	Not Applicable	997	0	997	Not Applicable	0	Rented compound house		7	2	Yes	Yes	0	Unchecked	Unchecked	Unchecked	Unchecked	Checked	1	No	Checked	Unchecked
56	Female	Middle or JHS	Widowed	Clerks, motor vehicle drivers ,mechanics ,tailors, butchers ,soldiers, policemen, small scale entrepreneurs	Ewe	Ga/Adangbe	Christian	Unchecked	Checked	Unchecked	Unchecked	Unchecked	Unchecked	Unchecked	Unchecked	Unchecked	4					300	150	Monthly	0	3	100	Monthly		0	50	Monthly	3	Self-owned flat/bungalow		6	2	No	Dont know/Not sure	0	Unchecked	Unchecked	Unchecked	Unchecked	Unchecked		Dont know/Not sure	Checked	Unchecked
48	Female	None	Married	Cooks, barbers, domestic staff, gas station attendants, goldsmiths ,small scale farmers	Other	Other	Muslim	Checked	Checked	Unchecked	Unchecked	Unchecked	Unchecked	Unchecked	Unchecked	Unchecked	3	300	No			100	100	Monthly	997	0	997	Not Applicable	997	0	997	Not Applicable	0	Rented compound house		3	2	No	No	0	Unchecked	Unchecked	Unchecked	Unchecked	Unchecked	0	No	Checked	Unchecked
52	Female	Middle or JHS	Married	Cooks, barbers, domestic staff, gas station attendants, goldsmiths ,small scale farmers	Akan	Akan	Christian	Checked	Checked	Unchecked	Unchecked	Checked	Unchecked	Unchecked	Unchecked	Unchecked	7	2000	Yes	800	750	100	100	Monthly	0	3	997	Not Applicable	997	0	997	Not Applicable	0	Self-owned flat/bungalow		4	2	Yes	Yes	0	Unchecked	Unchecked	Unchecked	Checked	Unchecked	1	Yes	Checked	Unchecked
55	Female	Secondary or SHS	Widowed	Labourers and petty traders	Akan	Akan	Christian	Unchecked	Unchecked	Unchecked	Unchecked	Checked	Unchecked	Unchecked	Unchecked	Unchecked	2	400	No			250	200	Monthly	50	3		Not Applicable		0		Not Applicable	0	Self-owned flat/bungalow		3	2	Yes	Yes	1	Unchecked	Unchecked	Unchecked	Unchecked	Unchecked	1	Yes	Checked	Unchecked
65	Female	Primary	Married	Clerks, motor vehicle drivers ,mechanics ,tailors, butchers ,soldiers, policemen, small scale entrepreneurs	Akan	Akan	Muslim	Checked	Checked	Unchecked	Unchecked	Unchecked	Unchecked	Unchecked	Unchecked	Unchecked	5	300	No			212	200	Monthly	12	3	997	Not Applicable	997	0	997	Not Applicable	0	Self-owned flat/bungalow		10	2	No	No	0	Unchecked	Unchecked	Unchecked	Unchecked	Unchecked	0	No	Checked	Unchecked
54	Female	None	Widowed	Labourers and petty traders		Akan	Christian	Unchecked	Checked	Unchecked	Unchecked	Unchecked	Unchecked	Unchecked	Unchecked	Unchecked	4	200	No			100	100	Monthly	997	0	997	Not Applicable	997	0	997	Not Applicable	0	Self-owned flat/bungalow		3	2	No	No	0	Unchecked	Unchecked	Unchecked	Unchecked	Unchecked	0	No	Checked	Unchecked
46	Female	Middle or JHS	Married	Clerks, motor vehicle drivers ,mechanics ,tailors, butchers ,soldiers, policemen, small scale entrepreneurs	Akan	Akan	Christian	Checked	Checked	Unchecked	Unchecked	Unchecked	Unchecked	Unchecked	Unchecked	Unchecked	5	UNK	No			118	100	Monthly	18	3	997	Not Applicable	997	0	997	Not Applicable	0	Family shared house		2	2	No	No	0	Unchecked	Unchecked	Unchecked	Unchecked	Unchecked	0	Yes	Checked	Unchecked
38	Female	Vocational school	Divorced	Clerks, motor vehicle drivers ,mechanics ,tailors, butchers ,soldiers, policemen, small scale entrepreneurs	Akan	Akan	Christian	Unchecked	Checked	Unchecked	Checked	Unchecked	Unchecked	Unchecked	Unchecked	Unchecked	3	1200	No			998	90	Not Applicable	997	0	997	Not Applicable	997	0	997	Not Applicable	0	Rented compound house		10	1	No	No	0	Unchecked	Unchecked	Unchecked	Unchecked	Unchecked	0	No	Checked	Unchecked
64	Female	Secondary or SHS	Widowed	Apprentices, educated youth, unemployed ,full time house-wives	Ga/Adangbe	Ga/Adangbe	Christian	Unchecked	Checked	Unchecked	Unchecked	Unchecked	Unchecked	Unchecked	Unchecked	Unchecked	3		No			997		Not Applicable	0	0		Not Applicable		0		Not Applicable	0	Self-owned flat/bungalow		22	2	Yes	Yes	1	Checked	Unchecked	Unchecked	Unchecked	Unchecked	2	Yes	Checked	Unchecked
80	Female	None	Married	Labourers and petty traders	Akan	Akan	Christian	Checked	Checked	Unchecked	Unchecked	Unchecked	Unchecked	Unchecked	Unchecked	Unchecked	5	0	No			100	100	Monthly	0	3	997	Not Applicable	997	0	997	Not Applicable	0	Self-owned flat/bungalow		8	2	Yes	Yes	0	Unchecked	Unchecked	Unchecked	Checked	Unchecked	1	Yes	Checked	Unchecked
66	Female	Tertiary or higher	Married	Professionals with university degrees such as doctors, lawyers, engineers.	Ga/Adangbe	Ga/Adangbe	Christian	Checked	Checked	Unchecked	Unchecked	Unchecked	Unchecked	Unchecked	Unchecked	Unchecked	4	7100	No			170	30	Monthly	997	3	140	Monthly	997	0	997	Not Applicable	0	Self-owned flat/bungalow		15	2	Yes	No	0	Unchecked	Unchecked	Unchecked	Unchecked	Unchecked	0	Yes	Checked	Unchecked
73	Female	Middle or JHS	Married	Apprentices, educated youth, unemployed ,full time house-wives	Akan	Akan	Christian	Unchecked	Checked	Unchecked	Unchecked	Checked	Checked	Unchecked	Unchecked	Unchecked	6	0	No			998		Not Applicable	998	0	997	Not Applicable	997	0	997	Not Applicable	0	Family shared house		10	2	No	No	0	Unchecked	Unchecked	Unchecked	Unchecked	Unchecked	0	No	Checked	Unchecked
52	Female	Middle or JHS	Divorced	Clerks, motor vehicle drivers ,mechanics ,tailors, butchers ,soldiers, policemen, small scale entrepreneurs	Ewe	Ewe	Christian	Unchecked	Checked	Checked	Checked	Unchecked	Unchecked	Unchecked	Unchecked	Unchecked		1500	Yes	100	0	100	100	Monthly		0		Not Applicable		0		Not Applicable	0	Rented flat/bungalow		5	2	Yes	Yes	0	Unchecked	Unchecked	Unchecked	Checked	Unchecked	3	Yes	Checked	Unchecked
77	Female	Primary	Married	Apprentices, educated youth, unemployed ,full time house-wives	Ga/Adangbe	Ga/Adangbe	Christian	Checked	Unchecked	Unchecked	Unchecked	Checked	Unchecked	Unchecked	Unchecked	Unchecked	5	UNK	No			998		Not Applicable	998	0	997	Not Applicable	997	0	30	Monthly	3	Self-owned flat/bungalow		2	2	Yes	Yes	0	Unchecked	Unchecked	Unchecked	Checked	Unchecked	1	Yes	Checked	Unchecked
65	Female	Middle or JHS	Widowed	Professionals with university degrees such as doctors, lawyers, engineers.	Akan	Akan	Christian	Unchecked	Checked	Unchecked	Checked	Checked	Checked	Unchecked	Unchecked	Unchecked	8	600	No			200	150	Monthly	50	3		Not Applicable		0		Not Applicable	0	Self-owned flat/bungalow		15	2	Yes	No	0	Unchecked	Unchecked	Unchecked	Unchecked	Unchecked	0	Yes	Checked	Unchecked
52	Female	None	Married	Labourers and petty traders	Akan	Akan	Christian	Checked	Unchecked	Unchecked	Unchecked	Unchecked	Unchecked	Unchecked	Unchecked	Unchecked	2	1300	No			80	70	Monthly	10	3	997	Not Applicable	997	0	997	Not Applicable	0	Rented compound house		3	2	No	No	0	Unchecked	Unchecked	Unchecked	Unchecked	Unchecked	0	No	Checked	Unchecked
55	Female	Middle or JHS	Married	Labourers and petty traders	Akan	Akan	Christian	Checked	Checked	Unchecked	Unchecked	Unchecked	Unchecked	Unchecked	Unchecked	Unchecked	5	100	No			998		Not Applicable	997	0	997	Not Applicable	997	0	998	Not Applicable	0	Self-owned flat/bungalow		2	2	No	No	0	Unchecked	Unchecked	Unchecked	Unchecked	Unchecked	0	No	Checked	Unchecked
59	Male	Middle or JHS	Married	Professionals without university degree e.g. armed forces officers, teachers, administrators, large scale farmers, entrepreneurs	Akan	Akan	Christian	Checked	Checked	Unchecked	Unchecked	Unchecked	Unchecked	Unchecked	Unchecked	Unchecked	7	500	No			0		Monthly	0	3		Monthly	0	3	0	Monthly	0	Self-owned flat/bungalow		3	1	Yes	Yes	0	Checked	Unchecked	Unchecked	Unchecked	Unchecked	1	Yes	Checked	Unchecked
56	Female	Primary	Married	Labourers and petty traders	Akan	Akan	Christian	Checked	Checked	Unchecked	Unchecked	Unchecked	Unchecked	Unchecked	Unchecked	Unchecked	5	400	No			50	40	Monthly	10	3	997	Not Applicable	997	0	997	Not Applicable	0	Rented flat/bungalow		16	2	Yes	Yes	0	Checked	Unchecked	Unchecked	Unchecked	Unchecked	1	No	Checked	Unchecked
48	Female	None	Divorced	Labourers and petty traders	Other	Other	Muslim	Unchecked	Checked	Unchecked	Unchecked	Unchecked	Unchecked	Unchecked	Unchecked	Unchecked	3	300	No			100	100	Monthly	0	0	998	Not Applicable	998	0	998	Not Applicable	0	Self-owned flat/bungalow		15	2	Yes	Yes	0	Unchecked	Unchecked	Unchecked	Unchecked	Checked	1	Yes	Checked	Unchecked
56	Male	Middle or JHS	Married	Professionals without university degree e.g. armed forces officers, teachers, administrators, large scale farmers, entrepreneurs	Akan	Akan	Christian	Checked	Checked	Unchecked	Unchecked	Unchecked	Unchecked	Unchecked	Unchecked	Unchecked	5	2000	No			100	100	Monthly	-997	0		Not Applicable	-997	0	-997	Not Applicable	0	Self-owned flat/bungalow		10	2	No	No	0	Unchecked	Unchecked	Unchecked	Unchecked	Unchecked	0	No	Checked	Unchecked
60	Female	Middle or JHS	Widowed	Labourers and petty traders	Akan	Akan	Christian	Unchecked	Unchecked	Unchecked	Unchecked	Unchecked	Unchecked	Unchecked	Unchecked	Checked	1	400	No			148	140	Monthly	8	3	997	Not Applicable	997	0	997	Not Applicable	0	Family shared house		19	2	Yes	Yes	1	Checked	Unchecked	Unchecked	Checked	Unchecked	3	No	Checked	Unchecked
76	Female	None	Widowed	Apprentices, educated youth, unemployed ,full time house-wives	Other	Other	Muslim	Unchecked	Unchecked	Unchecked	Unchecked	Checked	Unchecked	Unchecked	Unchecked	Unchecked	5	0	No			997	85	Not Applicable	997	0	997	Not Applicable	997	0	998	Not Applicable	0	Self-owned flat/bungalow		4	2	No	No	0	Unchecked	Unchecked	Unchecked	Unchecked	Unchecked	0	No	Checked	Unchecked
70	Female	Middle or JHS	Married	Professionals without university degree e.g. armed forces officers, teachers, administrators, large scale farmers, entrepreneurs	Ga/Adangbe	Ga/Adangbe	Christian	Checked	Unchecked	Unchecked	Unchecked	Checked	Unchecked	Unchecked	Unchecked	Unchecked	4	400	No			200	150	Monthly	0	0	30	Monthly	20	3		Not Applicable	0	Self-owned flat/bungalow		43	2	Yes	Yes	0	Unchecked	Checked	Unchecked	Unchecked	Unchecked	2	Yes	Checked	Checked
60	Female	Middle or JHS	Married	Cooks, barbers, domestic staff, gas station attendants, goldsmiths ,small scale farmers	Ga/Adangbe		Muslim	Checked	Checked	Unchecked	Unchecked	Unchecked	Unchecked	Unchecked	Unchecked	Unchecked	4	300	Yes	200	0	70	70	Monthly	-997	0	-997	Not Applicable	-997	0	-997	Not Applicable	0	Self-owned flat/bungalow		4	2	Yes	Yes	1	Unchecked	Unchecked	Unchecked	Unchecked	Unchecked	1	No	Checked	Unchecked
63	Male	Middle or JHS	Married	Cooks, barbers, domestic staff, gas station attendants, goldsmiths ,small scale farmers	Akan	Akan	Christian	Unchecked	Checked	Unchecked	Unchecked	Unchecked	Unchecked	Unchecked	Unchecked	Unchecked	2	400	No			350	300	Monthly	50	3	997	Not Applicable	997	0	500	Not Applicable	0	Self-owned flat/bungalow		2	2	Yes	Yes	1	Unchecked	Unchecked	Unchecked	Unchecked	Unchecked	1	No	Checked	Unchecked
67	Male	Secondary or SHS	Married	Clerks, motor vehicle drivers ,mechanics ,tailors, butchers ,soldiers, policemen, small scale entrepreneurs	Ewe	Ewe	Christian	Checked	Checked	Unchecked	Unchecked	Unchecked	Unchecked	Unchecked	Unchecked	Unchecked	4	0	No			100	100	Monthly	-997	3		Not Applicable	-997	0	-997	Not Applicable	0	Self-owned flat/bungalow		17	2	No	No	0	Unchecked	Unchecked	Unchecked	Unchecked	Unchecked	0	No	Checked	Unchecked
48	Female	Middle or JHS	Married	Clerks, motor vehicle drivers ,mechanics ,tailors, butchers ,soldiers, policemen, small scale entrepreneurs	Akan	Akan	Christian	Checked	Checked	Unchecked	Unchecked	Unchecked	Unchecked	Unchecked	Unchecked	Unchecked	6	500	No			180	30	Monthly	10	3	140	Monthly	997	0	997	Not Applicable	0	Rented flat/bungalow		5	2	Yes	Yes	0	Unchecked	Unchecked	Unchecked	Unchecked	Checked	1	Yes	Checked	Unchecked
48	Female	None	Married	Cooks, barbers, domestic staff, gas station attendants, goldsmiths ,small scale farmers	Akan	Akan	Christian	Checked	Checked	Unchecked	Unchecked	Unchecked	Unchecked	Unchecked	Unchecked	Unchecked	4	200	Yes	100	70	100	85	Monthly	15	3		Not Applicable		0	200	Monthly	3	Self-owned flat/bungalow		4	2	No	No	0	Unchecked	Unchecked	Unchecked	Unchecked	Unchecked	0	No	Checked	Unchecked
73	Female	None	Widowed	Cooks, barbers, domestic staff, gas station attendants, goldsmiths ,small scale farmers	Other	Other	Christian	Unchecked	Unchecked	Unchecked	Unchecked	Checked	Unchecked	Unchecked	Unchecked	Unchecked	2	0	No			210	200	Monthly	10	3	10	Not Applicable	0	0	0	Not Applicable	0	Self-owned flat/bungalow		4	2	Yes	Yes	0	Checked	Unchecked	Unchecked	Unchecked	Unchecked	2	No	Checked	Unchecked
39	Female	Middle or JHS	Married	Labourers and petty traders	Akan	Akan	Christian	Checked	Checked	Unchecked	Unchecked	Unchecked	Unchecked	Unchecked	Unchecked	Unchecked	5	800	No			18	50	Not Applicable	998	0	997	Not Applicable	997	0	998	Not Applicable	0	Rented compound house		11	1	Yes	No	0	Unchecked	Unchecked	Unchecked	Unchecked	Unchecked	1	Yes	Unchecked	Checked
59	Male	Tertiary or higher	Married	Apprentices, educated youth, unemployed ,full time house-wives	Akan	Akan	Christian	Checked	Checked	Unchecked	Unchecked	Unchecked	Unchecked	Unchecked	Unchecked	Unchecked	3	UNK	No			363	150	Monthly	8	3	160	Monthly	45	3	997	Not Applicable	0	Self-owned flat/bungalow		6	2	Yes	Yes	0	Unchecked	Unchecked	Unchecked	Checked	Unchecked	1	Yes	Checked	Checked
52	Male	Middle or JHS	Married	Apprentices, educated youth, unemployed ,full time house-wives	Akan	Akan	Christian	Checked	Unchecked	Unchecked	Unchecked	Unchecked	Unchecked	Unchecked	Unchecked	Unchecked	1	0	No			-998		Not Applicable	-988	0		Not Applicable	-988	0	-988	Not Applicable	0	Self-owned flat/bungalow		2	1	No	No	0	Unchecked	Unchecked	Unchecked	Unchecked	Unchecked	0	No	Checked	Unchecked
23	Female	Tertiary or higher	Never married	Professionals with university degrees such as doctors, lawyers, engineers.	Akan	Akan	Christian	Checked	Unchecked	Unchecked	Checked	Unchecked	Unchecked	Unchecked	Unchecked	Unchecked	7	559	No			150	100	Monthly	0	0	50	Monthly		0		Not Applicable	0	Self-owned flat/bungalow		1	2	No	No	0	Unchecked	Unchecked	Unchecked	Unchecked	Unchecked	0	No	Unchecked	Checked
76	Male	Secondary or SHS	Widowed	Professionals with university degrees such as doctors, lawyers, engineers.	Akan	Akan	Christian	Unchecked	Checked	Unchecked	Unchecked	Unchecked	Checked	Unchecked	Unchecked	Unchecked	3	680	No			98		Monthly	8	3	90	Monthly	997	0	997	Not Applicable	0	Self-owned flat/bungalow		18	2	No	No	0	Unchecked	Unchecked	Unchecked	Unchecked	Unchecked	0	No	Checked	Unchecked
48	Male	Tertiary or higher	Married	Professionals with university degrees such as doctors, lawyers, engineers.	Akan	Akan	Muslim	Checked	Checked	Unchecked	Unchecked	Unchecked	Checked	Unchecked	Unchecked	Unchecked	4	999	No			100	70	Monthly	70	3	997	Not Applicable	997	0	10	Weekly	2	Self-owned flat/bungalow		8	2	No	No	0	Unchecked	Unchecked	Unchecked	Unchecked	Unchecked	0	No	Checked	Unchecked
65	Male	Tertiary or higher	Married	Professionals without university degree e.g. armed forces officers, teachers, administrators, large scale farmers, entrepreneurs	Ga/Adangbe	Ga/Adangbe	Christian	Checked	Unchecked	Unchecked	Unchecked	Unchecked	Unchecked	Unchecked	Unchecked	Unchecked	2	700	No			700	520	Monthly	0	3	150	Monthly	0	3	0	Monthly	3	Self-owned flat/bungalow		4	2	No	No	0	Unchecked	Unchecked	Unchecked	Unchecked	Unchecked	0	No	Checked	Unchecked
70	Female	None	Married	Apprentices, educated youth, unemployed ,full time house-wives	Akan	Akan	Christian	Checked	Checked	Unchecked	Unchecked	Unchecked	Unchecked	Unchecked	Checked	Unchecked	4	0	No			998		Not Applicable		0		Not Applicable		0		Not Applicable	0	Self-owned flat/bungalow		15	2	Yes	Yes	1	Unchecked	Unchecked	Unchecked	Checked	Unchecked	2	Yes	Checked	Unchecked
40	Female	Tertiary or higher	Married	Labourers and petty traders	Ewe	Ewe	Christian	Checked	Checked	Unchecked	Unchecked	Unchecked	Unchecked	Unchecked	Unchecked	Unchecked	6	0	No			997	80	Monthly	8	3	997	Not Applicable	997	0	997	Not Applicable	0	Rented flat/bungalow		2	2	No	No	0	Unchecked	Unchecked	Unchecked	Unchecked	Unchecked	0	No	Checked	Unchecked
59	Female	Middle or JHS	Married	Labourers and petty traders	Akan	Akan	Christian	Checked	Checked	Unchecked	Unchecked	Unchecked	Unchecked	Unchecked	Unchecked	Unchecked	3	150	No			100	100	Monthly	-997	0		Not Applicable	-997	0	-997	Not Applicable	0	Self-owned flat/bungalow		25	2	Yes	Yes	1	Unchecked	Unchecked	Unchecked	Unchecked	Checked	2	Yes	Checked	Unchecked
47	Female	Middle or JHS	Married	Labourers and petty traders	Akan	Akan	Christian	Checked	Checked	Unchecked	Unchecked	Unchecked	Unchecked	Unchecked	Unchecked	Unchecked	6	550	No			50	50	Monthly	0	3	997	Not Applicable	997	0	997	Not Applicable	0	Self-owned flat/bungalow		19	2	Yes	Yes	0	Unchecked	Unchecked	Unchecked	Checked	Unchecked	1	No	Checked	Unchecked
55	Male	Tertiary or higher	Married	Professionals with university degrees such as doctors, lawyers, engineers.	Akan	Akan	Christian	Checked	Checked	Unchecked	Unchecked	Unchecked	Unchecked	Unchecked	Unchecked	Unchecked	4	1000	No			998	30	Monthly	998	3	997	Not Applicable	997	0	997	Not Applicable	0	Family shared house		4	2	Yes	Yes	0	Unchecked	Unchecked	Unchecked	Checked	Unchecked	1	No	Checked	Unchecked
41	Female	Tertiary or higher	Never married	Labourers and petty traders	Ewe	Ewe	Christian	Unchecked	Unchecked	Checked	Checked	Unchecked	Unchecked	Unchecked	Unchecked	Unchecked	3	200	Yes	150	NA	55		Monthly	12	3	36	Daily	5	3	50	Weekly	2	Rented compound house		11	2	No	Dont know/Not sure	0	Unchecked	Unchecked	Unchecked	Unchecked	Unchecked	0	Dont know/Not sure	Unchecked	Checked
68	Female	Middle or JHS	Widowed	Apprentices, educated youth, unemployed ,full time house-wives	Ga/Adangbe	Ga/Adangbe	Christian	Unchecked	Checked	Unchecked	Unchecked	Unchecked	Unchecked	Unchecked	Unchecked	Unchecked	2	0	No			998	110	Monthly	12	3	997	Not Applicable	50	3	150	Monthly	3	Self-owned flat/bungalow		19	2	Yes	Yes	0	Checked	Unchecked	Unchecked	Unchecked	Unchecked	1	Dont know/Not sure	Checked	Checked
51	Female	Vocational school	Married	Apprentices, educated youth, unemployed ,full time house-wives	Akan	Akan	Christian	Checked	Checked	Unchecked	Checked	Unchecked	Unchecked	Unchecked	Unchecked	Unchecked	4	0	No			100	90	Monthly	6	3	6	Monthly	997	0	998	Not Applicable	0	Rented compound house		2	2	Yes	Yes	1	Unchecked	Unchecked	Unchecked	Unchecked	Unchecked	1	Dont know/Not sure	Checked	Unchecked
66	Female	Middle or JHS	Widowed	Professionals without university degree e.g. armed forces officers, teachers, administrators, large scale farmers, entrepreneurs	Akan	Akan	Christian	Unchecked	Unchecked	Unchecked	Unchecked	Checked	Unchecked	Unchecked	Unchecked	Unchecked	3	1000	No			420	300	Monthly	40	3	80	Monthly	997	0	997	Not Applicable	0	Self-owned flat/bungalow		19	2	Yes	Yes	1	Unchecked	Unchecked	Unchecked	Checked	Unchecked	2	No	Checked	Unchecked
66	Female	Primary	Married	Apprentices, educated youth, unemployed ,full time house-wives	Akan	Akan	Christian	Checked	Unchecked	Unchecked	Unchecked	Unchecked	Unchecked	Unchecked	Unchecked	Unchecked	2	1000	No			200	100	Monthly	12	3	150	Monthly	997	0	997	Not Applicable	0	Self-owned flat/bungalow		4	2	Yes	Yes	0	Unchecked	Unchecked	Unchecked	Checked	Unchecked	1	No	Checked	Unchecked
61	Male	Tertiary or higher	Married	Clerks, motor vehicle drivers ,mechanics ,tailors, butchers ,soldiers, policemen, small scale entrepreneurs	Akan	Akan	Christian	Checked	Checked	Unchecked	Unchecked	Unchecked	Unchecked	Unchecked	Unchecked	Unchecked	3	2000	No			150	50	Monthly	-997	0	100	Monthly	-997	0	-997	Not Applicable	3	Self-owned flat/bungalow		3	2	No	No	0	Unchecked	Unchecked	Unchecked	Unchecked	Unchecked	0	No	Checked	Unchecked
54	Female	Primary	Married	Labourers and petty traders	Ga/Adangbe	Ga/Adangbe	Muslim	Checked	Unchecked	Unchecked	Unchecked	Unchecked	Unchecked	Unchecked	Unchecked	Unchecked	2	960	No			35		Not Applicable	-997	0	10	Weekly	15	3	10	Monthly	3	Self-owned flat/bungalow		15	2	Yes	Yes	1	Unchecked	Unchecked	Unchecked	Unchecked	Unchecked	2	No	Checked	Checked
69	Male	Secondary or SHS	Married	Apprentices, educated youth, unemployed ,full time house-wives	Ewe	Ewe	Christian	Checked	Checked	Unchecked	Unchecked	Unchecked	Unchecked	Unchecked	Unchecked	Unchecked	3	1600	No			998	200	Monthly	0	3	150	Monthly	997	0	997	Not Applicable	0	Self-owned flat/bungalow		13	2	No	No	0	Unchecked	Unchecked	Unchecked	Unchecked	Unchecked	0	No	Checked	Unchecked
38	Female	Tertiary or higher	Married	Apprentices, educated youth, unemployed ,full time house-wives	Akan	Akan	Christian	Unchecked	Checked	Checked	Checked	Unchecked	Unchecked	Unchecked	Unchecked	Unchecked	6	500	No			380	340	Monthly	6	3	8	Weekly		0		Not Applicable	0	Family shared house		1	1	No	No	0	Unchecked	Unchecked	Unchecked	Unchecked	Unchecked	0	No	Checked	Checked
66	Male	Middle or JHS	Married	Apprentices, educated youth, unemployed ,full time house-wives	Ga/Adangbe	Ga/Adangbe	Christian	Checked	Unchecked	Unchecked	Checked	Unchecked	Unchecked	Unchecked	Unchecked	Unchecked	5	700	No			998	60	Monthly	12	3	997	Not Applicable	997	0	997	Not Applicable	0	Family shared house		1	1	No	No	0	Unchecked	Unchecked	Unchecked	Unchecked	Unchecked	0	No	Checked	Unchecked
68	Male	Middle or JHS	Married	Apprentices, educated youth, unemployed ,full time house-wives	Other	Other	Muslim	Checked	Checked	Unchecked	Unchecked	Unchecked	Unchecked	Unchecked	Unchecked	Unchecked	3	0	No			998		Monthly	6	0	997	Not Applicable	997	0	998	Not Applicable	0	Family shared house		2	2	Yes	Yes	1	Unchecked	Unchecked	Unchecked	Unchecked	Unchecked	1	Dont know/Not sure	Checked	Unchecked
52	Female	Primary	Married	Cooks, barbers, domestic staff, gas station attendants, goldsmiths ,small scale farmers	Ewe	Ewe	Christian	Unchecked	Checked	Checked	Checked	Unchecked	Unchecked	Unchecked	Unchecked	Unchecked	8	300	Yes	100	120	30		Not Applicable	12	3	6	Monthly	10.5	3	30.5	Monthly	1	Family shared house		2	2	Yes	Yes	1	Checked	Unchecked	Unchecked	Checked	Unchecked	3	Yes	Checked	Checked
56	Female	None	Married	Labourers and petty traders	Other	Other	Muslim	Unchecked	Unchecked	Unchecked	Unchecked	Unchecked	Unchecked	Unchecked	Unchecked	Checked	1	400	No			998	80	Monthly	12	3	997	Monthly	997	3	997	Not Applicable	0	Family shared house		8	2	No	Yes	1	Checked	Unchecked	Unchecked	Unchecked	Unchecked	5	Dont know/Not sure	Checked	Unchecked
58	Female	None	Widowed	Apprentices, educated youth, unemployed ,full time house-wives	Ga/Adangbe	Ga/Adangbe	Christian	Unchecked	Unchecked	Unchecked	Unchecked	Unchecked	Unchecked	Unchecked	Unchecked	Checked	1	0	Yes	30	0	-997		Not Applicable	-997	0	-997	Not Applicable	-997	0	-997	Not Applicable	0	Rented flat/bungalow		7	2	Yes	Yes	1	Unchecked	Unchecked	Checked	Unchecked	Unchecked	3	Yes	Checked	Checked
65	Female	Primary	Widowed	Apprentices, educated youth, unemployed ,full time house-wives	Akan	Akan	Christian	Unchecked	Unchecked	Unchecked	Unchecked	Unchecked	Unchecked	Unchecked	Unchecked	Checked	3	0	Yes	200	0	50	90	Monthly	12	3	6	Monthly	0	0	50	Monthly	3	Self-owned flat/bungalow		1	1	No	No	0	Unchecked	Unchecked	Unchecked	Unchecked	Unchecked	0	No	Checked	Unchecked
56	Female	Secondary or SHS	Married	Apprentices, educated youth, unemployed ,full time house-wives	Akan	Akan	Christian	Unchecked	Checked	Unchecked	Unchecked	Unchecked	Unchecked	Unchecked	Unchecked	Unchecked	2	0	No			998		Monthly	12	3	80	Monthly	45	3	997	Not Applicable	0	Rented compound house		6	2	Yes	Yes	1	Unchecked	Unchecked	Unchecked	Unchecked	Checked	2	Yes	Checked	Checked
49	Female	Middle or JHS	Married	Cooks, barbers, domestic staff, gas station attendants, goldsmiths ,small scale farmers	Ga/Adangbe	Ga/Adangbe	Christian	Checked	Checked	Unchecked	Unchecked	Unchecked	Unchecked	Unchecked	Unchecked	Unchecked	4	0	No			-998		Not Applicable	-998	0	-998	Not Applicable	-998	0	-998	Not Applicable	0	Family shared house		2	2	No	No	0	Unchecked	Unchecked	Unchecked	Unchecked	Unchecked	0	No	Checked	Checked
66	Female	Middle or JHS	Married	Apprentices, educated youth, unemployed ,full time house-wives	Ga/Adangbe	Ga/Adangbe	Christian	Checked	Unchecked	Unchecked	Unchecked	Unchecked	Unchecked	Unchecked	Unchecked	Unchecked	2	400	No			998	60	Monthly	12	3	997	Not Applicable	997	0	997	Not Applicable	0	Family shared house		15	2	Yes	Yes	1	Unchecked	Unchecked	Unchecked	Unchecked	Unchecked	1	Dont know/Not sure	Checked	Unchecked
60	Male	Secondary or SHS	Married	Clerks, motor vehicle drivers ,mechanics ,tailors, butchers ,soldiers, policemen, small scale entrepreneurs	Akan	Akan	Christian	Unchecked	Unchecked	Unchecked	Unchecked	Unchecked	Checked	Unchecked	Unchecked	Unchecked	2	0	No			-998		Not Applicable	-997	0		Not Applicable	-997	0	-997	Not Applicable	0	Family shared house		1	1	No	No	0	Unchecked	Unchecked	Unchecked	Unchecked	Unchecked	0	No	Unchecked	Unchecked
69	Female	Secondary or SHS	Divorced	Apprentices, educated youth, unemployed ,full time house-wives	Ga/Adangbe	Ga/Adangbe	Christian	Unchecked	Unchecked	Unchecked	Unchecked	Checked	Unchecked	Unchecked	Unchecked	Unchecked	4	0	Yes	150	0	60	60	Monthly	12	3	6	Monthly	997	0	40	Monthly	3	Self-owned flat/bungalow		2	2	Yes	Yes	1	Unchecked	Unchecked	Unchecked	Unchecked	Unchecked	1	No	Checked	Unchecked
80	Female	None	Married	Apprentices, educated youth, unemployed ,full time house-wives	Other	Other	Muslim	Unchecked	Unchecked	Unchecked	Checked	Unchecked	Unchecked	Checked	Unchecked	Unchecked	3	0	Yes	200	0	100	100	Monthly	12	3	997	Monthly	997	0	40	Monthly	3	Self-owned flat/bungalow		4	2	No	Dont know/Not sure	0	Unchecked	Unchecked	Unchecked	Unchecked	Unchecked	0	Dont know/Not sure	Checked	Unchecked
62	Female	Vocational school	Divorced	Labourers and petty traders	Akan	Akan	Christian	Unchecked	Unchecked	Unchecked	Unchecked	Checked	Unchecked	Unchecked	Unchecked	Unchecked	4	500	Yes	450	-998	-997		Not Applicable	-997	0	-997	Not Applicable	-997	0	-997	Not Applicable	0	Rented flat/bungalow		10	2	Yes	Yes	0	Checked	Unchecked	Unchecked	Unchecked	Unchecked	2	No	Checked	Unchecked
59	Female	Middle or JHS	Married	Clerks, motor vehicle drivers ,mechanics ,tailors, butchers ,soldiers, policemen, small scale entrepreneurs	Akan	Akan	Christian	Checked	Checked	Unchecked	Unchecked	Unchecked	Unchecked	Unchecked	Unchecked	Unchecked	7	8000	No			103	10	Monthly	18	3	75	Monthly	997	0	997	Not Applicable	0	Rented compound house		5	2	No	No	0	Unchecked	Unchecked	Unchecked	Unchecked	Unchecked	0	Dont know/Not sure	Checked	Unchecked
43	Female	Middle or JHS	Married	Cooks, barbers, domestic staff, gas station attendants, goldsmiths ,small scale farmers	Akan	Akan	Christian	Checked	Checked	Checked	Unchecked	Unchecked	Unchecked	Unchecked	Unchecked	Unchecked	5	100	No			110	70	Monthly	20	3	20	Monthly		0		Not Applicable	0	Family shared house		2	2	Yes	Yes	1	Unchecked	Unchecked	Unchecked	Checked	Unchecked	2	Yes	Checked	Unchecked
49	Female	Middle or JHS	Married	Clerks, motor vehicle drivers ,mechanics ,tailors, butchers ,soldiers, policemen, small scale entrepreneurs	Ewe	Ga/Adangbe	Christian	Checked	Checked	Unchecked	Unchecked	Unchecked	Unchecked	Unchecked	Unchecked	Unchecked	7	998	No			170	160	Monthly	8	0	997	Not Applicable	997	0	997	Not Applicable	0	Rented compound house		0	1	No	No	0	Unchecked	Unchecked	Unchecked	Unchecked	Unchecked	0	No	Unchecked	Unchecked
54	Female	Middle or JHS	Divorced	Clerks, motor vehicle drivers ,mechanics ,tailors, butchers ,soldiers, policemen, small scale entrepreneurs	Ga/Adangbe	Ga/Adangbe	Christian	Unchecked	Checked	Unchecked	Checked	Checked	Unchecked	Unchecked	Unchecked	Unchecked	20	600	No			500		Not Applicable	20	3	10	Monthly	-997	0	-997	Not Applicable	0	Family shared house		10	2	No	No	0	Unchecked	Unchecked	Unchecked	Unchecked	Unchecked	0	No	Checked	Unchecked
52	Male	Tertiary or higher	Married	Apprentices, educated youth, unemployed ,full time house-wives	Akan	Akan	Christian	Checked	Checked	Unchecked	Unchecked	Unchecked	Unchecked	Unchecked	Unchecked	Unchecked	3	0	No			0	50	Monthly	8	3	-997	Not Applicable	-997	3	-997	Not Applicable	0	Self-owned flat/bungalow		10	2	Yes	Yes	0	Checked	Unchecked	Unchecked	Unchecked	Unchecked	2	No	Checked	Unchecked
60	Female	Primary	Married	Apprentices, educated youth, unemployed ,full time house-wives	Akan	Akan	Christian	Checked	Checked	Unchecked	Unchecked	Checked	Unchecked	Unchecked	Unchecked	Unchecked	6	0	No			110	7	Monthly	10	3		Not Applicable	-997	0	90	Monthly	0	Self-owned flat/bungalow		1	2	Yes	Yes	1	Unchecked	Unchecked	Unchecked	Unchecked	Unchecked	2	No	Checked	Unchecked
65	Male	Middle or JHS	Married	Clerks, motor vehicle drivers ,mechanics ,tailors, butchers ,soldiers, policemen, small scale entrepreneurs	Akan	Akan	Christian	Checked	Checked	Unchecked	Unchecked	Unchecked	Unchecked	Unchecked	Unchecked	Unchecked	5	500	No			998	20	Monthly	10	3	997	Not Applicable	997	0	997	Not Applicable	0	Rented compound house		3	2	Yes	Yes	0	Checked	Unchecked	Unchecked	Unchecked	Checked	2	Yes	Checked	Unchecked
45	Female	Secondary or SHS	Married	Clerks, motor vehicle drivers ,mechanics ,tailors, butchers ,soldiers, policemen, small scale entrepreneurs	Akan	Akan	Christian	Checked	Checked	Unchecked	Unchecked	Unchecked	Unchecked	Unchecked	Unchecked	Unchecked	5	800	No			95	40	Monthly	8	3	35	Monthly		0		Not Applicable	0	Rented flat/bungalow		3	2	Yes	Yes	0	Checked	Unchecked	Unchecked	Checked	Unchecked	2	Yes	Checked	Unchecked
73	Female	Middle or JHS	Married	Apprentices, educated youth, unemployed ,full time house-wives	Ga/Adangbe	Ga/Adangbe	Christian	Unchecked	Checked	Unchecked	Unchecked	Unchecked	Unchecked	Unchecked	Unchecked	Unchecked	2	500	No			998	60	Monthly	0	3	140	Monthly	997	0	997	Not Applicable	0	Self-owned flat/bungalow		20	2	Yes	Yes	0	Checked	Unchecked	Unchecked	Checked	Unchecked	3	Yes	Checked	Unchecked
61	Female	None	Married	Apprentices, educated youth, unemployed ,full time house-wives	Akan	Akan	Christian	Checked	Checked	Unchecked	Unchecked	Checked	Unchecked	Unchecked	Unchecked	Unchecked	5	0	No			997		Not Applicable	8	0	997	Not Applicable	160	0	998	Not Applicable	0	Rented flat/bungalow		10	2	No	No	0	Unchecked	Unchecked	Unchecked	Unchecked	Unchecked	0	Yes	Checked	Checked
43	Female	Primary	Married	Apprentices, educated youth, unemployed ,full time house-wives	Ga/Adangbe	Ga/Adangbe	Christian	Unchecked	Unchecked	Checked	Checked	Unchecked	Checked	Unchecked	Unchecked	Unchecked	5	0	No			100	80	Monthly	8	0	10	Weekly		0		Not Applicable	0	Family shared house		5	1	Yes	Yes	1	Unchecked	Unchecked	Unchecked	Checked	Unchecked	2	Yes	Checked	Unchecked
52	Female	Middle or JHS	Married	Clerks, motor vehicle drivers ,mechanics ,tailors, butchers ,soldiers, policemen, small scale entrepreneurs	Akan	Akan	Christian	Checked	Checked	Unchecked	Unchecked	Unchecked	Checked	Unchecked	Unchecked	Unchecked	8	1500	No			998		Not Applicable	28	3	997	Not Applicable	997	0	997	Not Applicable	0	Self-owned flat/bungalow		0	2	Yes	No	0	Unchecked	Unchecked	Unchecked	Unchecked	Unchecked	0	Yes	Unchecked	Unchecked
85	Male	Primary	Divorced	Clerks, motor vehicle drivers ,mechanics ,tailors, butchers ,soldiers, policemen, small scale entrepreneurs	Other	Other	Muslim	Unchecked	Checked	Unchecked	Unchecked	Checked	Unchecked	Unchecked	Unchecked	Unchecked	25	1000	No			300	95	Monthly	997	0	997	Not Applicable	997	0	60	Not Applicable	0	Family shared house		25	2	Yes	Yes	1	Unchecked	Unchecked	Unchecked	Unchecked	Unchecked	3	Yes	Checked	Unchecked
44	Female	Vocational school	Never married	Clerks, motor vehicle drivers ,mechanics ,tailors, butchers ,soldiers, policemen, small scale entrepreneurs	Akan	Akan	Christian	Unchecked	Checked	Unchecked	Unchecked	Unchecked	Unchecked	Unchecked	Unchecked	Unchecked	3	600	No			473	395	Monthly	8	3	70	Monthly	997	0	997	Not Applicable	0	Self-owned flat/bungalow		6	2	No	No	0	Unchecked	Unchecked	Unchecked	Unchecked	Unchecked	0	No	Checked	Unchecked
55	Female	Middle or JHS	Divorced	Labourers and petty traders	Ga/Adangbe	Ga/Adangbe	Christian	Unchecked	Unchecked	Unchecked	Unchecked	Unchecked	Checked	Unchecked	Unchecked	Unchecked	2	400	No			998	10	Monthly	10	3	70	Monthly	997	0	997	Not Applicable	0	Family shared house		15	2	Yes	Yes	1	Checked	Unchecked	Unchecked	Unchecked	Unchecked	4	No	Checked	Unchecked
47	Female	None	Widowed	Labourers and petty traders	Akan	Akan	Christian	Unchecked	Checked	Unchecked	Unchecked	Unchecked	Unchecked	Unchecked	Unchecked	Unchecked	3	900	No			35	25	Monthly	10	3		Not Applicable	-997	0	-997	Not Applicable	0	Self-owned flat/bungalow		5	2	Yes	Yes	1	Unchecked	Unchecked	Unchecked	Unchecked	Unchecked	1	Yes	Checked	Unchecked
61	Female	Primary	Married	Professionals without university degree e.g. armed forces officers, teachers, administrators, large scale farmers, entrepreneurs	Ewe	Ewe	Christian	Checked	Checked	Unchecked	Unchecked	Unchecked	Unchecked	Unchecked	Unchecked	Unchecked	6	300	No			-997		Not Applicable	-997	0	-997	Not Applicable	-997	0	-997	Not Applicable	0	Self-owned flat/bungalow		6	2	No	No	0	Unchecked	Unchecked	Unchecked	Unchecked	Unchecked	0	No	Checked	Unchecked
69	Male	Secondary or SHS	Married	Professionals without university degree e.g. armed forces officers, teachers, administrators, large scale farmers, entrepreneurs	Ga/Adangbe	Ga/Adangbe	Christian	Checked	Checked	Unchecked	Unchecked	Unchecked	Unchecked	Unchecked	Unchecked	Unchecked	6	1000	No			300	200	Monthly	8	3	50	Monthly	997	0	50	Monthly	3	Self-owned flat/bungalow		10	2	No	No	0	Unchecked	Unchecked	Unchecked	Unchecked	Unchecked	0	No	Checked	Unchecked
71	Female	Primary	Widowed	Apprentices, educated youth, unemployed ,full time house-wives	Akan	Akan	Christian	Unchecked	Checked	Unchecked	Unchecked	Unchecked	Checked	Unchecked	Unchecked	Unchecked	7	0	No			998		Monthly	10	3	997	Not Applicable	997	0	10	Monthly	3	Self-owned flat/bungalow		20	2	Yes	Yes	1	Checked	Unchecked	Unchecked	Unchecked	Checked	4	Yes	Checked	Unchecked
63	Female	Vocational school	Widowed	Clerks, motor vehicle drivers ,mechanics ,tailors, butchers ,soldiers, policemen, small scale entrepreneurs	Akan	Akan	Christian	Unchecked	Checked	Unchecked	Unchecked	Checked	Unchecked	Unchecked	Unchecked	Unchecked	4	750	Yes	800	-997	-997		Not Applicable	-997	0	-997		-997	0	-997	Not Applicable	0	Self-owned flat/bungalow		14	2	No	No	0	Unchecked	Unchecked	Unchecked	Unchecked	Unchecked	0	Dont know/Not sure	Checked	Unchecked
71	Female	Primary	Married	Apprentices, educated youth, unemployed ,full time house-wives	Ga/Adangbe	Ga/Adangbe	Christian	Checked	Unchecked	Unchecked	Unchecked	Checked	Unchecked	Unchecked	Unchecked	Unchecked	6	0	No			-997		Not Applicable	-997	0	-997		-997	0	-997	Not Applicable	0	Self-owned flat/bungalow						0	Unchecked	Unchecked	Unchecked	Unchecked	Unchecked			Unchecked	Unchecked
59	Female	Secondary or SHS	Divorced	Labourers and petty traders	Akan	Akan	Christian	Unchecked	Unchecked	Unchecked	Unchecked	Checked	Unchecked	Unchecked	Unchecked	Unchecked	2	1000	No			500	500	Monthly	0	0	997	Not Applicable	997	0	997	Not Applicable	0	Rented flat/bungalow		5	2	Yes	Yes	0	Unchecked	Unchecked	Unchecked	Checked	Unchecked	1	No	Checked	Unchecked
63	Female	Middle or JHS	Widowed	Clerks, motor vehicle drivers ,mechanics ,tailors, butchers ,soldiers, policemen, small scale entrepreneurs	Akan	Akan	Christian	Unchecked	Checked	Unchecked	Unchecked	Checked	Unchecked	Unchecked	Unchecked	Unchecked	4	750	Yes	800	-997	40	20	Monthly	10	3		Monthly	-997	0	10	Monthly	0	Rented flat/bungalow		4	2	No	No	0	Unchecked	Unchecked	Unchecked	Unchecked	Unchecked	0	No	Checked	Unchecked
51	Female	Middle or JHS	Widowed	Clerks, motor vehicle drivers ,mechanics ,tailors, butchers ,soldiers, policemen, small scale entrepreneurs	Akan	Akan	Christian	Unchecked	Checked	Unchecked	Unchecked	Unchecked	Unchecked	Unchecked	Unchecked	Unchecked	5	1000	No			150	150	Monthly	-997	0	-997	Not Applicable	-997	0	-997	Not Applicable	0	Self-owned flat/bungalow		3	2	No	Dont know/Not sure	0	Unchecked	Unchecked	Unchecked	Unchecked	Unchecked	0	Dont know/Not sure	Checked	Unchecked
69	Male	Middle or JHS	Married	Clerks, motor vehicle drivers ,mechanics ,tailors, butchers ,soldiers, policemen, small scale entrepreneurs	Ga/Adangbe	Ga/Adangbe	Christian	Checked	Checked	Unchecked	Unchecked	Unchecked	Unchecked	Unchecked	Unchecked	Unchecked	5	1000	No			250	75	Monthly	8	3	70	Monthly	40	3	997	Not Applicable	0	Family shared house		1	2	Yes	Yes	0	Checked	Unchecked	Unchecked	Checked	Unchecked	2	No	Checked	Checked
58	Female	Middle or JHS	Married	Apprentices, educated youth, unemployed ,full time house-wives	Akan	Akan	Christian	Checked	Checked	Unchecked	Unchecked	Unchecked	Unchecked	Unchecked	Unchecked	Unchecked	6	1000	No			80	60		0	0	-997	Not Applicable	-997	0	-997	Not Applicable	0	Self-owned flat/bungalow		9	1	No	Dont know/Not sure	0	Unchecked	Unchecked	Unchecked	Unchecked	Unchecked	0	No	Checked	Unchecked
64	Female	Middle or JHS	Widowed	Apprentices, educated youth, unemployed ,full time house-wives	Akan	Akan	Christian	Unchecked	Checked	Unchecked	Unchecked	Unchecked	Unchecked	Unchecked	Unchecked	Unchecked	2	500	No			90	70	Monthly	8	3	10	Monthly		0		Not Applicable	0	Rented compound house		4	2	No	No	0	Unchecked	Unchecked	Unchecked	Unchecked	Unchecked	0	Yes	Checked	Unchecked
44	Female	None	Married	Cooks, barbers, domestic staff, gas station attendants, goldsmiths ,small scale farmers	Ga/Adangbe	Ga/Adangbe	Christian	Checked	Checked	Unchecked	Unchecked	Unchecked	Unchecked	Unchecked	Unchecked	Unchecked	15	0	No			100	100	Not Applicable	18	0	997	Not Applicable	997	0	998	Not Applicable	0	Rented flat/bungalow		7	2	Yes	Yes	1	Unchecked	Unchecked	Unchecked	Unchecked	Unchecked	3	Yes	Checked	Unchecked
63	Male	Middle or JHS	Divorced	Apprentices, educated youth, unemployed ,full time house-wives	Akan	Akan	Christian	Unchecked	Checked	Unchecked	Unchecked	Unchecked	Unchecked	Unchecked	Unchecked	Unchecked	2	200	No			998	30	Monthly	998	3	997	Not Applicable	997	0	997	Not Applicable	0	Rented compound house		11	2	Yes	Yes	1	Unchecked	Unchecked	Unchecked	Unchecked	Unchecked	1	Yes	Checked	Unchecked
50	Female	Tertiary or higher	Married	Clerks, motor vehicle drivers ,mechanics ,tailors, butchers ,soldiers, policemen, small scale entrepreneurs	Akan	Akan	Christian	Checked	Checked	Unchecked	Unchecked	Unchecked	Unchecked	Unchecked	Unchecked	Unchecked	6	1000	Yes	-997	-997	-997		Not Applicable	-997	0	-997	Not Applicable	-997	0	-997	Not Applicable	0	Self-owned flat/bungalow		5	2	Yes	Yes	1	Unchecked	Unchecked	Unchecked	Unchecked	Unchecked	3	Dont know/Not sure	Checked	Unchecked
71	Female	Secondary or SHS	Widowed	Apprentices, educated youth, unemployed ,full time house-wives	Akan	Akan	Christian	Unchecked	Checked	Unchecked	Unchecked	Unchecked	Unchecked	Unchecked	Unchecked	Unchecked	3	500	No			998	72	Monthly	8	3	997	Not Applicable	997	0	997	Not Applicable	0	Self-owned flat/bungalow		12	2	Yes	Yes	1	Checked	Unchecked	Unchecked	Unchecked	Unchecked	2	No	Checked	Unchecked
59	Male	None	Divorced	Labourers and petty traders	Akan	Akan	Christian	Checked	Unchecked	Unchecked	Unchecked	Unchecked	Unchecked	Unchecked	Unchecked	Unchecked	6	150	No			80	60	Monthly	8	3	10	Monthly		0		Not Applicable	0	Rented compound house		2	2	Yes	No	0	Unchecked	Unchecked	Unchecked	Unchecked	Unchecked	0	Yes	Checked	Unchecked
55	Female	None	Never married	Labourers and petty traders	Ewe	Ewe	Christian	Unchecked	Checked	Unchecked	Unchecked	Unchecked	Unchecked	Unchecked	Unchecked	Unchecked	2	300	No			998	60	Monthly	12	3	997	Not Applicable	997	0	997	Not Applicable	0	Rented compound house		4	2	No	Dont know/Not sure	0	Unchecked	Unchecked	Unchecked	Unchecked	Unchecked	0	Dont know/Not sure	Checked	Unchecked
59	Female	Vocational school	Married	Professionals with university degrees such as doctors, lawyers, engineers.	Akan	Akan	Christian	Checked	Checked	Checked	Unchecked	Unchecked	Unchecked	Unchecked	Unchecked	Unchecked	4	800	No			-997		Not Applicable	-997	0	-997	Not Applicable	-997	0	-997	Not Applicable	0	Self-owned flat/bungalow		6	2	Yes	Yes	0	Unchecked	Unchecked	Unchecked	Unchecked	Checked	1	Dont know/Not sure	Checked	Unchecked
54	Male	Secondary or SHS	Married	Labourers and petty traders	Akan	Akan	Christian	Checked	Unchecked	Unchecked	Unchecked	Unchecked	Unchecked	Unchecked	Unchecked	Unchecked	2	1500	No			998	30	Monthly	8	3	997	Not Applicable	997	0	997	Not Applicable	0	Rented compound house		4	2	Yes	Yes	0	Checked	Unchecked	Unchecked	Unchecked	Checked	2	Yes	Checked	Unchecked
66	Male	Secondary or SHS	Married	Apprentices, educated youth, unemployed ,full time house-wives	Ga/Adangbe	Ga/Adangbe	Christian	Checked	Checked	Unchecked	Unchecked	Unchecked	Unchecked	Unchecked	Unchecked	Unchecked	4	1400	No			210	50	Monthly	8	3	150	Monthly		0		Not Applicable	0	Self-owned flat/bungalow		6	2	Yes	Yes	1	Checked	Unchecked	Unchecked	Unchecked	Unchecked	2	Yes	Checked	Unchecked
61	Male	Vocational school	Married	Clerks, motor vehicle drivers ,mechanics ,tailors, butchers ,soldiers, policemen, small scale entrepreneurs	Ga/Adangbe	Ga/Adangbe	Christian	Checked	Checked	Unchecked	Unchecked	Unchecked	Unchecked	Unchecked	Unchecked	Unchecked	4	1000	No			998	100	Monthly	12	3	997	Not Applicable	997	0	997	Not Applicable	0	Self-owned flat/bungalow		4	2	No	Dont know/Not sure	0	Unchecked	Unchecked	Unchecked	Unchecked	Unchecked	0	Dont know/Not sure	Checked	Unchecked
58	Male	None	Married	Cooks, barbers, domestic staff, gas station attendants, goldsmiths ,small scale farmers	Akan	Akan	Christian	Unchecked	Checked	Unchecked	Unchecked	Unchecked	Unchecked	Unchecked	Unchecked	Unchecked	5	1000	No			-997		Not Applicable	-997	0	-997		-997	0	-997	Not Applicable	0	Family shared house		6	2	Yes	Yes	0	Unchecked	Unchecked	Unchecked	Checked	Unchecked	1	Dont know/Not sure	Checked	Unchecked
79	Female	None	Widowed	Apprentices, educated youth, unemployed ,full time house-wives	Akan	Akan	Christian	Unchecked	Checked	Unchecked	Unchecked	Checked	Unchecked	Unchecked	Unchecked	Unchecked	9		No			-998	90	Monthly	-997	3	80	Monthly	-997	0	-997	Not Applicable	0	Self-owned flat/bungalow		30	2	Yes	Yes	1	Unchecked	Unchecked	Checked	Unchecked	Unchecked	2	No	Checked	Checked
68	Female	Middle or JHS	Widowed	Apprentices, educated youth, unemployed ,full time house-wives	Ga/Adangbe	Ga/Adangbe	Christian	Unchecked	Unchecked	Unchecked	Unchecked	Unchecked	Unchecked	Unchecked	Unchecked	Checked	1		Yes	700	175	50	50	Monthly	-997	3		Not Applicable	-997	0	-997	Not Applicable	0	Self-owned flat/bungalow		2	2	No	No	0	Unchecked	Unchecked	Unchecked	Unchecked	Unchecked	0	No	Checked	Unchecked
40	Female	Secondary or SHS	Married	Clerks, motor vehicle drivers ,mechanics ,tailors, butchers ,soldiers, policemen, small scale entrepreneurs	Akan	Akan	Christian	Checked	Checked	Unchecked	Unchecked	Unchecked	Unchecked	Unchecked	Unchecked	Unchecked	4	100	No			-997		Not Applicable	-997	0		Not Applicable	-997	0	-997	Not Applicable	0	Self-owned flat/bungalow		2	1	No	No	0	Unchecked	Unchecked	Unchecked	Unchecked	Unchecked	0	No	Unchecked	Unchecked
45	Female	Primary	Married	Clerks, motor vehicle drivers ,mechanics ,tailors, butchers ,soldiers, policemen, small scale entrepreneurs	Akan	Akan	Christian	Checked	Checked	Unchecked	Unchecked	Unchecked	Checked	Unchecked	Unchecked	Unchecked	6	800	No			100	80	Monthly	-997	3	20	Monthly	20	3	-997	Not Applicable	0	Self-owned flat/bungalow		10	2	Yes	Yes	0	Unchecked	Unchecked	Unchecked	Checked	Checked	2	Yes	Checked	Unchecked
54	Male	Primary	Widowed	Clerks, motor vehicle drivers ,mechanics ,tailors, butchers ,soldiers, policemen, small scale entrepreneurs	Akan	Akan	Christian	Unchecked	Checked	Unchecked	Unchecked	Unchecked	Unchecked	Unchecked	Unchecked	Unchecked	2	600	No			100	50	Monthly	20	3		Not Applicable	-997	0	-997	Not Applicable	0	Self-owned flat/bungalow		10	2	Yes	Yes	1	Checked	Unchecked	Unchecked	Unchecked	Unchecked	2	Yes	Checked	Unchecked
61	Male	Secondary or SHS	Married	Apprentices, educated youth, unemployed ,full time house-wives	Akan	Akan	Christian	Checked	Checked	Unchecked	Unchecked	Unchecked	Unchecked	Unchecked	Unchecked	Unchecked	4	450	No			160	150	Monthly	10	3		Not Applicable	-997	0	-997	Not Applicable	0	Self-owned flat/bungalow		11	2	No	No	0	Unchecked	Unchecked	Unchecked	Unchecked	Unchecked	0	No	Checked	Unchecked
49	Female	Secondary or SHS	Married	Apprentices, educated youth, unemployed ,full time house-wives	Ga/Adangbe	Ga/Adangbe	Christian	Checked	Checked	Unchecked	Unchecked	Unchecked	Unchecked	Unchecked	Unchecked	Unchecked	6	600	No			160	150	Monthly	8	3		Monthly	-997	0	-977	Not Applicable	0	Self-owned flat/bungalow		18	2	Yes	Yes	0	Unchecked	Unchecked	Unchecked	Unchecked	Checked	1	No	Checked	Unchecked
62	Female	Middle or JHS	Widowed	Apprentices, educated youth, unemployed ,full time house-wives	Ga/Adangbe	Ga/Adangbe	Christian	Unchecked	Unchecked	Unchecked	Unchecked	Checked	Unchecked	Unchecked	Unchecked	Unchecked	2	1200	No			500	500	Monthly		0		Not Applicable		0		Not Applicable	0	Self-owned flat/bungalow		15	2	Yes	Yes	1	Unchecked	Unchecked	Unchecked	Checked	Unchecked	2	No	Checked	Unchecked
24	Male	Secondary or SHS	Never married	Professionals without university degree e.g. armed forces officers, teachers, administrators, large scale farmers, entrepreneurs	Ga/Adangbe	Ga/Adangbe	Christian	Unchecked	Checked	Checked	Unchecked	Unchecked	Checked	Unchecked	Unchecked	Unchecked	4	550	Yes	400	200	250		Monthly	998	0	998	Not Applicable	50	3	200	Monthly	3	Family shared house		3	1	Yes	Yes	0	Unchecked	Unchecked	Unchecked	Unchecked	Checked	1	Yes	Checked	Checked
53	Male	Middle or JHS	Married	Apprentices, educated youth, unemployed ,full time house-wives	Akan	Akan	Christian	Checked	Unchecked	Unchecked	Unchecked	Unchecked	Unchecked	Unchecked	Unchecked	Unchecked	2	300	No			998	30	Monthly	12	3	997	Not Applicable	40	3	997	Not Applicable	0	Rented compound house		10	2	No	No	0	Unchecked	Unchecked	Unchecked	Unchecked	Unchecked	0	Yes	Checked	Checked
62	Female	Middle or JHS	Widowed	Apprentices, educated youth, unemployed ,full time house-wives	Ga/Adangbe	Ga/Adangbe	Christian	Unchecked	Unchecked	Unchecked	Unchecked	Unchecked	Checked	Unchecked	Unchecked	Unchecked	8	UNK	No			998		Not Applicable	998	0	997	Not Applicable	997	0	997	Not Applicable	0	Self-owned flat/bungalow		17	2	Yes	Yes	0	Checked	Unchecked	Unchecked	Unchecked	Unchecked	2	No	Checked	Unchecked
66	Male	Middle or JHS	Married	Cooks, barbers, domestic staff, gas station attendants, goldsmiths ,small scale farmers	Akan	Akan	Christian	Checked	Checked	Unchecked	Unchecked	Unchecked	Unchecked	Unchecked	Unchecked	Unchecked	5	500	No			120	100	Monthly	8	3	10	Monthly		0		Not Applicable	0	Others specify		6	2	Yes	Yes	0	Unchecked	Unchecked	Unchecked	Checked	Unchecked	1	Yes	Checked	Unchecked
48	Male	Primary	Married	Labourers and petty traders	Other	Other	Muslim	Checked	Checked	Unchecked	Unchecked	Unchecked	Unchecked	Unchecked	Unchecked	Unchecked	5	400	No			998		Not Applicable	0	0	997	Not Applicable	997	0	997	Not Applicable	0	Rented compound house		0	1	No	No	0	Unchecked	Unchecked	Unchecked	Unchecked	Unchecked	0	No	Unchecked	Unchecked
70	Female	Middle or JHS	Widowed	Apprentices, educated youth, unemployed ,full time house-wives	Akan	Akan	Christian	Unchecked	Unchecked	Unchecked	Unchecked	Unchecked	Unchecked	Checked	Unchecked	Unchecked	2	1200	No			24		Monthly	12	3	997	Not Applicable	997	0	12	Monthly	3	Self-owned flat/bungalow		2	2	No	Dont know/Not sure	0	Unchecked	Unchecked	Unchecked	Unchecked	Unchecked	0	Dont know/Not sure	Checked	Unchecked
45	Female	Middle or JHS	Married	Clerks, motor vehicle drivers ,mechanics ,tailors, butchers ,soldiers, policemen, small scale entrepreneurs	Akan	Akan	Christian	Checked	Checked	Unchecked	Unchecked	Unchecked	Unchecked	Unchecked	Unchecked	Unchecked	5	1200	No			998	50	Monthly	12	1	997	Not Applicable	10	2	997	Not Applicable	0	Family shared house		3	2	Yes	Yes	1	Checked	Unchecked	Unchecked	Unchecked	Checked	5	Yes	Checked	Checked
52	Female	Middle or JHS	Married	Cooks, barbers, domestic staff, gas station attendants, goldsmiths ,small scale farmers	Akan	Akan	Christian	Checked	Checked	Unchecked	Unchecked	Unchecked	Unchecked	Unchecked	Unchecked	Unchecked	6	2000	No			80	30	Monthly	8	3	20	Monthly	6	2		Not Applicable	0	Squatting/perching		5	1	Yes	Yes	1	Unchecked	Unchecked	Unchecked	Checked	Unchecked	3	Yes	Checked	Unchecked
33	Female	Tertiary or higher	Never married	Professionals with university degrees such as doctors, lawyers, engineers.	Ewe	Ewe	Christian	Unchecked	Unchecked	Unchecked	Unchecked	Unchecked	Unchecked	Unchecked	Unchecked	Unchecked																								0	Unchecked	Unchecked	Unchecked	Unchecked	Unchecked			Unchecked	Unchecked
34	Female	Tertiary or higher	Married	Professionals with university degrees such as doctors, lawyers, engineers.	Ga/Adangbe	Ga/Adangbe	Christian	Unchecked	Unchecked	Unchecked	Unchecked	Unchecked	Unchecked	Unchecked	Unchecked	Unchecked																								0	Unchecked	Unchecked	Unchecked	Unchecked	Unchecked			Unchecked	Unchecked
34	Female	Tertiary or higher	Married	Professionals with university degrees such as doctors, lawyers, engineers.	Other	Other	Christian	Unchecked	Unchecked	Unchecked	Unchecked	Unchecked	Unchecked	Unchecked	Unchecked	Unchecked																								0	Unchecked	Unchecked	Unchecked	Unchecked	Unchecked			Unchecked	Unchecked
35	Female	Tertiary or higher	Married	Professionals with university degrees such as doctors, lawyers, engineers.	Ewe	Ewe	Christian	Unchecked	Unchecked	Unchecked	Unchecked	Unchecked	Unchecked	Unchecked	Unchecked	Unchecked																								0	Unchecked	Unchecked	Unchecked	Unchecked	Unchecked			Unchecked	Unchecked
58	Female	Middle or JHS	Widowed	Labourers and petty traders	Akan	Akan	Christian	Unchecked	Unchecked	Unchecked	Checked	Unchecked	Unchecked	Unchecked	Unchecked	Unchecked	3	100	Yes	300		40	25	Monthly	10	3		Not Applicable	-997	0	-997	Not Applicable	0	Squatting/perching		18	2	Yes	Yes	1	Unchecked	Unchecked	Unchecked	Unchecked	Unchecked	4	Yes	Checked	Unchecked
61	Female	None	Married	Apprentices, educated youth, unemployed ,full time house-wives	Akan	Akan	Christian	Unchecked	Checked	Checked	Unchecked	Checked	Unchecked	Unchecked	Unchecked	Unchecked	8	0	No			998		Not Applicable	998	0	997	Not Applicable	997	0	997	Not Applicable	0	Rented compound house		4	2	No	Dont know/Not sure	0	Unchecked	Unchecked	Unchecked	Unchecked	Unchecked	0	Dont know/Not sure	Checked	Unchecked
57	Female	Middle or JHS	Married	Labourers and petty traders	Akan	Akan	Christian	Checked	Checked	Unchecked	Unchecked	Unchecked	Unchecked	Unchecked	Unchecked	Unchecked	7	200	No				200	Monthly	8	3	20	Monthly		0		Not Applicable	0	Self-owned flat/bungalow		7	2	No	No	0	Unchecked	Unchecked	Unchecked	Unchecked	Unchecked	0	Dont know/Not sure	Checked	Unchecked
31	Female	Middle or JHS	Married	Cooks, barbers, domestic staff, gas station attendants, goldsmiths ,small scale farmers	Akan	Akan	Christian	Checked	Checked	Unchecked	Unchecked	Unchecked	Unchecked	Unchecked	Unchecked	Unchecked	3	600	No			998	75	Monthly	20	3	997	Not Applicable	60	3	997	Not Applicable	0	Rented compound house		4	2	No	No	0	Unchecked	Unchecked	Unchecked	Unchecked	Unchecked	0	No	Checked	Checked
66	Female	None	Widowed	Cooks, barbers, domestic staff, gas station attendants, goldsmiths ,small scale farmers	Akan	Ga/Adangbe	Christian	Unchecked	Unchecked	Unchecked	Unchecked	Unchecked	Unchecked	Checked	Unchecked	Unchecked	10	0	No			100	80	Monthly	997	0	997	Not Applicable	997	0	20	Monthly	0	Family shared house		3	2	No	Dont know/Not sure	0	Unchecked	Unchecked	Unchecked	Unchecked	Unchecked	0	Dont know/Not sure	Checked	Unchecked
53	Female	None	Married	Cooks, barbers, domestic staff, gas station attendants, goldsmiths ,small scale farmers	Ga/Adangbe	Ga/Adangbe	Christian	Checked	Checked	Unchecked	Unchecked	Unchecked	Unchecked	Unchecked	Unchecked	Unchecked	8	200	No			998		Monthly	10	3	997	Not Applicable	997	0	997	Not Applicable	0	Self-owned flat/bungalow		2	2	No	No	0	Unchecked	Unchecked	Unchecked	Unchecked	Unchecked	0	No	Checked	Unchecked
40	Female	Tertiary or higher	Married	Professionals with university degrees such as doctors, lawyers, engineers.		Akan	Christian	Checked	Unchecked	Unchecked	Unchecked	Unchecked	Unchecked	Unchecked	Unchecked	Unchecked	2	4	No			350	250	Monthly	8	3	100	Monthly		0		Not Applicable	0	Self-owned flat/bungalow		7	2	No	No	0	Unchecked	Unchecked	Unchecked	Unchecked	Unchecked	0	Yes	Checked	Unchecked
38	Female	None	Married	Labourers and petty traders	Ewe	Ewe	Christian	Checked	Checked	Unchecked	Unchecked	Unchecked	Unchecked	Unchecked	Unchecked	Unchecked	5	210	No			-998		Not Applicable	10	3		Not Applicable	-998	0	-997	Not Applicable	0	Squatting/perching		4	2	No	No	0	Unchecked	Unchecked	Unchecked	Unchecked	Unchecked	0	No	Checked	Unchecked
41	Female	Middle or JHS	Divorced	Clerks, motor vehicle drivers ,mechanics ,tailors, butchers ,soldiers, policemen, small scale entrepreneurs	Akan	Akan	Christian	Unchecked	Unchecked	Unchecked	Unchecked	Unchecked	Unchecked	Checked	Unchecked	Unchecked	2	3000	No			80	80	Monthly	8	3	997	Not Applicable	997	0	998	Not Applicable	0	Rented compound house		3	2	No	No	0	Unchecked	Unchecked	Unchecked	Unchecked	Unchecked	0	Yes	Checked	Unchecked
38	Female	Middle or JHS	Never married	Labourers and petty traders	Akan	Akan	Christian	Unchecked	Unchecked	Unchecked	Unchecked	Unchecked	Unchecked	Unchecked	Unchecked	Checked	1	200	No			998	80	Monthly	18	3	997	Not Applicable	997	0	997	Not Applicable	0	Rented compound house		4	2	Yes	Yes	0	Unchecked	Unchecked	Unchecked	Unchecked	Checked	1	Yes	Checked	Unchecked
62	Male	Secondary or SHS	Married	Professionals with university degrees such as doctors, lawyers, engineers.	Akan	Akan	Christian	Checked	Checked	Unchecked	Unchecked	Unchecked	Unchecked	Unchecked	Unchecked	Unchecked	4	1100	No			300	300	Not Applicable	997	0	997	Not Applicable	997	0	997	Not Applicable	0	Self-owned flat/bungalow		6	2	Yes	Yes	1	Unchecked	Unchecked	Unchecked	Unchecked	Unchecked	2	No	Checked	Unchecked
57	Male	Middle or JHS	Married	Cooks, barbers, domestic staff, gas station attendants, goldsmiths ,small scale farmers	Akan	Akan	Christian	Checked	Checked	Unchecked	Unchecked	Unchecked	Unchecked	Unchecked	Unchecked	Unchecked	4	500	No			130	130	Monthly	8	3		Not Applicable		0		Not Applicable	0	Self-owned flat/bungalow		1	1	No	No	0	Unchecked	Unchecked	Unchecked	Unchecked	Unchecked	0	No	Checked	Unchecked
67	Male	Secondary or SHS	Married	Clerks, motor vehicle drivers ,mechanics ,tailors, butchers ,soldiers, policemen, small scale entrepreneurs	Ewe	Ewe	Christian	Checked	Unchecked	Unchecked	Unchecked	Unchecked	Unchecked	Unchecked	Unchecked	Unchecked	2	1200	No			70	70	Monthly	10	3	997	Not Applicable	997	0	997	Not Applicable	0	Rented flat/bungalow		4	2	Yes	Yes	0	Checked	Unchecked	Unchecked	Unchecked	Checked	2	No	Checked	Unchecked
46	Female	None	Divorced	Cooks, barbers, domestic staff, gas station attendants, goldsmiths ,small scale farmers	Akan	Akan	Christian	Unchecked	Checked	Unchecked	Unchecked	Unchecked	Unchecked	Unchecked	Unchecked	Unchecked	2	1400	No			-998		Not Applicable	10	0		Not Applicable	-997	0	-997	Not Applicable	0	Self-owned flat/bungalow		8	2	Yes	Yes	0	Unchecked	Unchecked	Unchecked	Unchecked	Checked	1	No	Checked	Unchecked
57	Female	None	Married	Professionals without university degree e.g. armed forces officers, teachers, administrators, large scale farmers, entrepreneurs	Ga/Adangbe	Ga/Adangbe	Christian	Checked	Checked	Unchecked	Unchecked	Unchecked	Unchecked	Unchecked	Unchecked	Unchecked	5	3750	No			250	200	Monthly	8	3	997	Not Applicable	997	0	42	Monthly	3	Self-owned flat/bungalow		1.5	2	Yes	No	0	Unchecked	Unchecked	Unchecked	Unchecked	Unchecked	0	Yes	Checked	Unchecked
43	Female	Secondary or SHS	Divorced	Cooks, barbers, domestic staff, gas station attendants, goldsmiths ,small scale farmers	Akan	Akan	Christian	Unchecked	Checked	Unchecked	Unchecked	Unchecked	Unchecked	Unchecked	Unchecked	Unchecked	4	500	No			997		Not Applicable	12	3	997	Not Applicable	997	0	997	Not Applicable	0	Rented compound house		0	2	Yes	Yes	1	Unchecked	Unchecked	Unchecked	Checked	Unchecked	2	No	Unchecked	Unchecked
61	Female	Middle or JHS	Married	Clerks, motor vehicle drivers ,mechanics ,tailors, butchers ,soldiers, policemen, small scale entrepreneurs	Ewe	Ewe	Christian	Checked	Checked	Unchecked	Unchecked	Unchecked	Unchecked	Unchecked	Unchecked	Unchecked	5	200	No				350	Monthly	8	3	50	Monthly	6	2	997	Not Applicable	0	Self-owned flat/bungalow		40	2	Yes	Yes	0	Unchecked	Unchecked	Unchecked	Checked	Unchecked	1	No	Checked	Checked
46	Female	Middle or JHS	Married	Labourers and petty traders	Akan	Akan	Christian	Checked	Checked	Unchecked	Unchecked	Unchecked	Checked	Unchecked	Unchecked	Unchecked	8	200	No			80	80	Not Applicable	997	0	997	Not Applicable	997	0	997	Not Applicable	0	Family shared house		7	2	Yes	Yes	0	Unchecked	Unchecked	Unchecked	Checked	Unchecked	0	No	Checked	Unchecked
76	Female	Middle or JHS	Widowed	Apprentices, educated youth, unemployed ,full time house-wives	Ewe	Ewe	Christian	Unchecked	Unchecked	Unchecked	Unchecked	Unchecked	Checked	Unchecked	Unchecked	Unchecked	3	200	No			998	50	Monthly	12	3	997	Not Applicable	997	0	997	Not Applicable	0	Self-owned flat/bungalow		18	2	Yes	Yes	1	Unchecked	Unchecked	Unchecked	Unchecked	Unchecked	1	No	Checked	Unchecked
60	Female	Tertiary or higher	Married	Professionals with university degrees such as doctors, lawyers, engineers.	Ga/Adangbe	Ga/Adangbe	Christian	Checked	Checked	Unchecked	Unchecked	Unchecked	Unchecked	Unchecked	Unchecked	Unchecked	4	1600	No			375	300	Monthly	0	3	75	Not Applicable	997	0	997	Not Applicable	0	Self-owned flat/bungalow		15	2	Yes	No	0	Unchecked	Unchecked	Unchecked	Unchecked	Unchecked	0	Yes	Checked	Unchecked
76	Male	Primary	Married	Apprentices, educated youth, unemployed ,full time house-wives	Other	Other	Christian	Checked	Unchecked	Unchecked	Checked	Unchecked	Unchecked	Unchecked	Unchecked	Unchecked	3	400	No			0		Not Applicable	12	3	997	Not Applicable	997	0	997	Not Applicable	0	Self-owned flat/bungalow		0	2	No	No	0	Unchecked	Unchecked	Unchecked	Unchecked	Unchecked	0	No	Unchecked	Unchecked
54	Female	Primary	Married	Clerks, motor vehicle drivers ,mechanics ,tailors, butchers ,soldiers, policemen, small scale entrepreneurs	Akan	Akan	Christian	Checked	Checked	Unchecked	Unchecked	Unchecked	Unchecked	Unchecked	Unchecked	Unchecked	3	160	No			-997		Not Applicable	-998	0		Not Applicable	-997	0	-997	Not Applicable	0	Rented flat/bungalow		2	1	No	No	0	Unchecked	Unchecked	Unchecked	Unchecked	Unchecked	0	No	Checked	Unchecked
68	Female	Primary	Widowed	Apprentices, educated youth, unemployed ,full time house-wives	Akan	Akan	Christian	Unchecked	Checked	Unchecked	Unchecked	Unchecked	Unchecked	Unchecked	Unchecked	Unchecked	2	0	No			998		Not Applicable	8	3	997	Not Applicable	997	0	997	Not Applicable	0	Rented compound house		10	2	Yes	Yes	0	Checked	Unchecked	Unchecked	Unchecked	Unchecked	2	Dont know/Not sure	Checked	Unchecked
61	Female	Primary	Married	Labourers and petty traders	Akan	Akan	Christian	Checked	Checked	Unchecked	Unchecked	Unchecked	Unchecked	Unchecked	Unchecked	Unchecked	6	998	No			250	250	Not Applicable		0	997	Not Applicable	997	0	997	Not Applicable	0	Self-owned flat/bungalow		4	2	Yes	Yes	0	Unchecked	Unchecked	Unchecked	Checked	Unchecked	1	Dont know/Not sure	Checked	Unchecked
68	Male	Secondary or SHS	Married	Professionals without university degree e.g. armed forces officers, teachers, administrators, large scale farmers, entrepreneurs	Akan	Akan	Christian	Checked	Unchecked	Unchecked	Unchecked	Unchecked	Unchecked	Unchecked	Unchecked	Unchecked	2	500	No			100	70	Monthly	10	3		Not Applicable	-997	0	15	Not Applicable	0	Self-owned flat/bungalow		10	2	No	No	0	Unchecked	Unchecked	Unchecked	Unchecked	Unchecked	0	Yes	Checked	Unchecked
56	Female	Middle or JHS	Married	Cooks, barbers, domestic staff, gas station attendants, goldsmiths ,small scale farmers	Akan	Akan	Christian	Checked	Checked	Unchecked	Unchecked	Unchecked	Unchecked	Unchecked	Unchecked	Unchecked	5	500	No			998	50	Monthly	12	3	997	Not Applicable	997	0	997	Not Applicable	0	Self-owned flat/bungalow		2	2	No	No	0	Unchecked	Unchecked	Unchecked	Unchecked	Unchecked	0	No	Checked	Unchecked
63	Female	Primary	Widowed	Clerks, motor vehicle drivers ,mechanics ,tailors, butchers ,soldiers, policemen, small scale entrepreneurs	Ewe	Ewe	Christian	Unchecked	Checked	Unchecked	Unchecked	Checked	Unchecked	Unchecked	Unchecked	Unchecked	6	200	No			168	150	Monthly	18	3	997	Not Applicable	997	0	997	Not Applicable	0	Self-owned flat/bungalow		5	2	No	No	0	Unchecked	Unchecked	Unchecked	Unchecked	Unchecked	0	No	Checked	Unchecked
51	Female	Middle or JHS	Married	Cooks, barbers, domestic staff, gas station attendants, goldsmiths ,small scale farmers	Ga/Adangbe	Ga/Adangbe	Christian	Unchecked	Checked	Unchecked	Unchecked	Unchecked	Unchecked	Unchecked	Unchecked	Unchecked	6	600	No			100	60	Monthly	12	3	997	Not Applicable	997	0	997	Not Applicable	0	Self-owned flat/bungalow		4	2	Yes	Yes	0	Unchecked	Unchecked	Unchecked	Checked	Checked	2	Yes	Checked	Unchecked
49	Female	Middle or JHS	Married	Clerks, motor vehicle drivers ,mechanics ,tailors, butchers ,soldiers, policemen, small scale entrepreneurs	Akan	Akan	Muslim	Checked	Checked	Unchecked	Unchecked	Unchecked	Unchecked	Unchecked	Unchecked	Unchecked	6	300	No			50	40	Monthly	10	3		Not Applicable	-998	0	-998	Not Applicable	0	Self-owned flat/bungalow		14	2	Yes	Yes	1	Checked	Unchecked	Unchecked	Unchecked	Unchecked	3	Yes	Checked	Unchecked
40	Female	Primary	Widowed	Labourers and petty traders	Ewe	Ewe	Christian	Unchecked	Checked	Unchecked	Unchecked	Unchecked	Unchecked	Unchecked	Unchecked	Unchecked	5	600	No			120	120	Not Applicable		3	997	Not Applicable		0		Not Applicable	0	Rented flat/bungalow		8	2	Yes	Yes	0	Unchecked	Unchecked	Unchecked	Checked	Unchecked	1	Yes	Checked	Unchecked
75	Female	Primary	Widowed	Labourers and petty traders	Akan	Akan	Christian	Unchecked	Checked	Unchecked	Unchecked	Checked	Unchecked	Unchecked	Unchecked	Unchecked	8	UNK	No			998		Not Applicable	998	0	998	Not Applicable	998	0	998	Not Applicable	0	Self-owned flat/bungalow		15	2	Yes	No	0	Unchecked	Unchecked	Unchecked	Unchecked	Unchecked	0	Yes	Checked	Unchecked
59	Female	Middle or JHS	Married	Labourers and petty traders	Other	Other	Christian	Checked	Checked	Unchecked	Unchecked	Unchecked	Unchecked	Unchecked	Unchecked	Unchecked	4	500	No			998	60	Monthly	12	3	998	Monthly	997	0	997	Not Applicable	0	Self-owned flat/bungalow		5	2	No	No	0	Unchecked	Unchecked	Unchecked	Unchecked	Unchecked	0	No	Checked	Unchecked
65	Female	Middle or JHS	Widowed	Clerks, motor vehicle drivers ,mechanics ,tailors, butchers ,soldiers, policemen, small scale entrepreneurs	Akan	Akan	Christian	Unchecked	Checked	Unchecked	Unchecked	Checked	Unchecked	Unchecked	Unchecked	Unchecked	7	800	No			78	60	Monthly	18	3	997	Not Applicable	997	0	997	Not Applicable	0	Rented compound house		1	2	No	Dont know/Not sure	0	Unchecked	Unchecked	Unchecked	Unchecked	Unchecked	0	Dont know/Not sure	Checked	Unchecked
49	Male	Primary	Married	Clerks, motor vehicle drivers ,mechanics ,tailors, butchers ,soldiers, policemen, small scale entrepreneurs	Akan	Akan	Christian	Checked	Checked	Unchecked	Unchecked	Unchecked	Unchecked	Unchecked	Unchecked	Unchecked	7	1500	No			100	50	Monthly	10	0		Not Applicable	-997		-997	Not Applicable	0	Self-owned flat/bungalow		8	1	No	Dont know/Not sure	0	Unchecked	Unchecked	Unchecked	Unchecked	Unchecked	0	No	Checked	Unchecked
62	Female	Tertiary or higher	Married	Professionals without university degree e.g. armed forces officers, teachers, administrators, large scale farmers, entrepreneurs	Akan	Akan	Christian	Checked	Checked	Unchecked	Unchecked	Checked	Unchecked	Unchecked	Unchecked	Unchecked	10	500	No			997		Not Applicable	997	3	997	Not Applicable	997	0	997	Not Applicable	0	Self-owned flat/bungalow		0	1	No	No	0	Unchecked	Unchecked	Unchecked	Unchecked	Unchecked	0	No	Unchecked	Unchecked
66	Female	Secondary or SHS	Married	Apprentices, educated youth, unemployed ,full time house-wives	Ga/Adangbe	Ga/Adangbe	Christian	Checked	Checked	Unchecked	Unchecked	Unchecked	Unchecked	Unchecked	Unchecked	Unchecked	5	0	No			998		Not Applicable	18	3	997	Not Applicable	997	0	997	Not Applicable	0	Self-owned flat/bungalow		10	1	Yes	Yes	0	Checked	Unchecked	Unchecked	Unchecked	Checked	2	Dont know/Not sure	Unchecked	Unchecked
46	Female	Vocational school	Married	Labourers and petty traders	Akan	Akan	Christian	Checked	Checked	Unchecked	Unchecked	Unchecked	Unchecked	Unchecked	Unchecked	Unchecked	6	500	No			998	50	Monthly	12	3	140	Monthly	997	0	997	Not Applicable	0	Self-owned flat/bungalow		3	2	Yes	Yes	0	Unchecked	Unchecked	Unchecked	Checked	Unchecked	1	No	Checked	Unchecked
56	Female	Secondary or SHS	Widowed	Clerks, motor vehicle drivers ,mechanics ,tailors, butchers ,soldiers, policemen, small scale entrepreneurs	Akan	Akan	Christian	Unchecked	Checked	Unchecked	Unchecked	Unchecked	Unchecked	Unchecked	Unchecked	Unchecked		600	No			18		Not Applicable	6	3	997	Not Applicable	997	0	11	Monthly	3	Rented flat/bungalow		10	2	No	No	0	Unchecked	Unchecked	Unchecked	Unchecked	Unchecked	0	Yes	Checked	Checked
64	Male	Other	Married	Clerks, motor vehicle drivers ,mechanics ,tailors, butchers ,soldiers, policemen, small scale entrepreneurs	Ga/Adangbe	Ga/Adangbe	Other	Checked	Checked	Unchecked	Unchecked	Unchecked	Unchecked	Unchecked	Unchecked	Unchecked		150	No			12		Monthly	6	3	997	Not Applicable		0	997	Not Applicable	0	Family shared house		5	2	No	No	0	Unchecked	Unchecked	Unchecked	Unchecked	Unchecked	0	No	Checked	Unchecked
61	Male	Secondary or SHS	Never married	Professionals without university degree e.g. armed forces officers, teachers, administrators, large scale farmers, entrepreneurs	Ewe	Ewe	Christian	Unchecked	Unchecked	Unchecked	Checked	Unchecked	Unchecked	Unchecked	Unchecked	Unchecked		500	No			150	30	Monthly	6	3	997	Not Applicable	997	0	120	Monthly	3	Family shared house		4	2	Yes	No	0	Unchecked	Unchecked	Unchecked	Unchecked	Unchecked	0	Yes	Checked	Checked
58	Female	Secondary or SHS	Married	Labourers and petty traders	Ga/Adangbe	Ga/Adangbe	Christian	Checked	Checked	Unchecked	Unchecked	Checked	Unchecked	Unchecked	Unchecked	Unchecked		230	No			62	50	Monthly	6	3	997	Not Applicable		0	5	Monthly	0	Rented compound house		3	1	No	No	0	Unchecked	Unchecked	Unchecked	Unchecked	Unchecked	0	No	Checked	Unchecked
40	Female	Tertiary or higher	Married	Professionals with university degrees such as doctors, lawyers, engineers.	Akan	Akan	Christian	Unchecked	Unchecked	Unchecked	Unchecked	Unchecked	Unchecked	Unchecked	Unchecked	Unchecked																								0	Unchecked	Unchecked	Unchecked	Unchecked	Unchecked			Unchecked	Unchecked
[truncated: 259 more columns]
